# Supplementary material for: Cage escape governs photoredox reaction rates and quantum yields
Source: Nat Chem. 2024 Mar 18;16(7):1151–9. doi: 10.1038/s41557-024-01482-4 (PMC11230909; doi:10.1038/s41557-024-01482-4)
Supplement: Supplementary file 2 — Relative actinometry, photoinduced electron transfer and cage escape quantum yield data. [file 41557_2024_1482_MOESM2_ESM.xlsx]

## Sheet: panel a
Fig. 2a
t / ns	ΔOD_Ref (norm.)	ΔOD_Ru(II) + TAA-Ome
0	-0.00345	-0.01914
1	-0.03606	-0.00272
2	-0.00475	-0.00553
3	0.02426	-0.0065
4	-0.04508	0.00807
5	0.03272	-0.00883
6	-0.00498	-0.0034
7	0.0373	0.0128
8	-0.00978	-0.00891
9	0.00334	-0.01716
10	0.00365	-0.00988
11	0.02878	-0.0212
12	0.03767	-0.00149
13	-0.03951	0.01122
14	-0.03212	-0.00776
15	-0.0595	0.00519
16	-0.0343	-0.01686
17	-0.05058	-0.01659
18	-0.01592	0.00586
19	-0.04082	0.02404
20	0.04169	0.01655
21	-0.04147	-0.01403
22	0.08115	-0.01339
23	0.00608	-0.01206
24	0.02515	-0.00687
25	-0.01872	0.0078
26	-0.01985	0.00483
27	-0.0564	-0.02325
28	-0.04362	-0.00225
29	-0.000846635	-0.01708
30	-0.01061	-0.02014
31	-0.05734	-0.03675
32	-0.01607	-0.02348
33	-0.03431	0.01213
34	0.01905	0.00737
35	-0.04006	-0.01546
36	-0.05688	-0.00612
37	-0.02604	-0.003
38	0.01319	-0.01867
39	0.02818	-0.0059
40	0.04561	0.00843
41	-0.01902	0.0041
42	0.08049	-0.00808
43	0.03933	0.00688
44	-0.00766	-0.00435
45	0.05091	0.00714
46	-0.000474736	0.00862
47	0.00636	0.01133
48	0.01534	-0.00439
49	-0.01217	0.01861
50	-0.01237	0.00503
51	0.05524	-0.01246
52	0.04349	0.02442
53	-0.01966	0.03307
54	-0.00118	-0.00112
55	0.05635	0.00977
56	-0.01884	0.03081
57	-0.12076	0.0179
58	0.00506	0.01165
59	0.01121	0.01833
60	-0.04203	-0.00823
61	0.04035	0.01149
62	0.07038	0.00736
63	0.08164	0.01168
64	0.0596	0.00459
65	0.02779	-0.00476
66	-0.02335	0.01161
67	0.0798	0.00336
68	0.07325	-0.00624
69	0.02045	0.01198
70	-0.00494	-0.0065
71	-0.0016	-0.00765
72	-0.000829067	0.02623
73	-0.02032	0.00347
74	-0.04871	-0.00254
75	0.02657	-0.00355
76	-0.00707	0.01171
77	-0.00218	0.00156
78	-0.03875	0.00232
79	-0.04545	-0.00535
80	-0.00695	-0.00192
81	-0.03006	-0.01274
82	-0.02616	-0.00284
83	0.01674	0.00366
84	-0.02359	-0.01215
85	-0.01863	-0.000638558
86	-0.02309	-0.00788
87	-0.01193	-0.00235
88	-0.01269	0.00871
89	0.04543	0.01496
90	-0.01146	0.00562
91	0.01604	0.01767
92	-0.01285	-0.00779
93	0.06786	0.01196
94	0.02636	0.0147
95	0.00465	-0.00155
96	-0.0419	0.00395
97	-0.06053	-0.01571
98	-0.00335	-0.02428
99	-0.02746	-0.01208
100	0.02109	0.00043968
101	-0.06411	-0.00424
102	-0.00999	0.01082
103	-0.05087	0.01001
104	-0.03357	0.00628
105	0.02903	0.00677
106	-0.03868	0.00711
107	0.0264	0.01816
108	-0.02703	0.00643
109	-0.03489	-0.00579
110	-0.04494	0.00904
111	0.00773	-0.01781
112	-0.01365	-0.00245
113	0.00686	-0.00713
114	0.07019	-0.01093
115	0.02557	0.01988
116	-0.03593	-0.00497
117	-0.02365	-0.000595681
118	-0.03655	-0.00551
119	0.05715	-0.00461
120	0.04443	-0.0059
121	-0.0376	-0.01247
122	0.01124	-0.01103
123	-0.01014	-0.0043
124	0.01403	0.01969
125	-0.00489	0.00999
126	-0.01741	0.01675
127	-0.06314	0.01478
128	0.01843	0.00493
129	0.0254	-0.02495
130	0.0325	0.00951
131	0.04599	-0.01759
132	0.01803	-0.0126
133	0.03444	-0.0014
134	-0.00978	0.00241
135	-0.01446	-0.00754
136	-0.01163	-0.00106
137	0.04052	-0.01428
138	-0.03117	0.00177
139	0.03285	-0.00222
140	-0.01049	0.00612
141	-0.00329	0.01313
142	-0.01608	-0.00287
143	-0.05342	0.00982
144	-0.05072	0.01938
145	0.00996	-0.0008683
146	-0.01564	0.01823
147	0.05512	0.01158
148	-0.03595	-0.00161
149	-0.01865	0.00865
150	0.03699	0.02079
151	0.08363	0.03436
152	-0.01418	-0.000395295
153	0.0386	-0.01081
154	0.05661	-0.00256
155	0.00513	0.00821
156	0.06368	-0.04398
157	0.02451	-0.01426
158	0.01449	-0.01892
159	-0.01964	-0.00608
160	0.02836	0.02823
161	0.00302	-0.0296
162	-0.00972	-0.01617
163	0.06401	-0.00719
164	0.02331	-0.01483
165	0.00626	-0.01415
166	0.02711	-0.01699
167	0.05498	0.00888
168	0.03182	-0.0191
169	0.02016	0.00578
170	0.02444	-0.01076
171	-0.00421	0.0077
172	-0.04893	0.00555
173	0.04691	-0.01412
174	-0.0198	-0.01584
175	0.0212	-0.01876
176	0.02889	-0.02956
177	0.01812	-0.00968
178	0.00356	0.02567
179	0.06825	0.00724
180	0.04574	0.01166
181	0.04601	-0.000520619
182	0.02585	0.0139
183	-0.02822	0.0146
184	0.04095	0.00955
185	0.000418874	-0.01666
186	0.02523	0.00988
187	0.04	-8.89112e-05
188	0.00322	0.01164
189	-0.06225	-0.00461
190	-0.01531	0.01318
191	0.00348	0.01134
192	-0.00425	0.01377
193	-0.01142	-0.0033
194	-0.02777	0.01825
195	-0.02578	-0.00917
196	-0.02681	0.01178
197	0.00553	0.000587688
198	-0.04022	0.00714
199	0.0445	0.01591
200	-0.01428	0.01695
201	-0.0235	-0.0104
202	-0.02048	0.01475
203	-0.03018	0.00876
204	0.00724	0.01753
205	0.05212	0.00395
206	0.02699	0.0256
207	0.00718	-0.000968724
208	0.02484	0.0116
209	-0.02458	-0.00537
210	0.00738	-0.00416
211	0.00214	-0.00233
212	0.03758	0.000480093
213	0.03074	-0.02076
214	0.01587	-0.01809
215	0.03879	-0.0061
216	0.00686	0.01668
217	-0.01534	0.01202
218	-0.02033	-0.00256
219	-0.03542	-0.01123
220	0.11759	-0.01396
221	0.03304	-0.00139
222	0.02376	-0.00127
223	0.02893	-0.0029
224	-0.0049	0.000609013
225	-0.05639	0.00821
226	-0.01916	0.00225
227	-0.01832	-0.02062
228	-0.01747	-0.03526
229	-0.0206	-0.00321
230	-0.04555	0.00754
231	0.03224	0.0172
232	0.02586	-0.000493152
233	0.02405	-0.02362
234	-0.02109	-0.0142
235	-0.03449	-0.01673
236	0.04008	-0.02251
237	0.03759	-0.01372
238	-0.03715	0.01672
239	0.04216	-0.00561
240	-0.03786	-0.02867
241	0.03984	-0.01249
242	-0.00268	-0.00839
243	0.03307	-0.01375
244	0.01522	-0.02862
245	0.02924	-0.0114
246	-0.06814	-0.00275
247	0.02553	-0.02026
248	0.05183	-0.01729
249	0.01901	-0.0202
250	0.06246	-0.02628
251	0.06139	0.01449
252	-0.04128	-0.01273
253	-0.01974	0.0181
254	-0.05379	-0.00615
255	-0.0435	-0.00143
256	-0.02978	-0.0113
257	-0.02286	-0.01897
258	-0.03261	0.01456
259	-0.03053	0.00656
260	-0.07287	0.01359
261	0.05513	0.00166
262	0.03245	0.01053
263	-0.00784	0.00993
264	0.04133	-0.01896
265	-0.044	-0.01403
266	0.00693	-0.02879
267	0.0218	0.02223
268	-0.04018	0.0134
269	-0.02074	-0.01322
270	-0.01311	-0.01065
271	0.03225	0.01064
272	-0.02037	-0.00662
273	0.02396	0.00594
274	0.09693	-0.01097
275	0.00339	0.02099
276	0.02392	0.01055
277	-0.03588	0.00191
278	-0.07705	-0.00776
279	0.03377	0.01322
280	-0.03297	0.000547013
281	-0.05414	-0.00581
282	0.00453	-0.01877
283	0.01817	-0.01046
284	0.02431	-0.01262
285	0.02346	-0.01735
286	-0.02724	-0.02984
287	-0.03549	0.01242
288	-0.02177	-0.02593
289	0.01225	0.00708
290	0.00742	0.01132
291	-0.0881	-0.00563
292	-0.02521	0.01585
293	0.04508	-0.01934
294	0.0263	-0.01074
295	0.04885	0.0073
296	-0.04128	-0.03968
297	-0.02206	-0.02158
298	-0.01878	-0.01747
299	-0.045	-0.03309
300	0.01832	-0.01905
301	0.01774	0.01846
302	-0.02581	0.01455
303	0.0192	-0.00453
304	-0.02646	-0.00913
305	0.04668	0.01214
306	0.00533	-0.0221
307	-0.01301	-0.01182
308	0.00521	0.00785
309	0.03609	0.0068
310	-0.02627	0.00838
311	-0.00772	0.00631
312	-0.07339	0.02206
313	0.000855104	-0.00747
314	-0.06024	-0.01546
315	-0.02779	-0.00726
316	-0.04593	-0.00463
317	0.00285	0.00558
318	-0.06034	0.00975
319	0.01912	0.01986
320	0.01658	-0.00218
321	-0.02327	-0.00965
322	-0.01554	0.00579
323	-0.07434	0.01113
324	-0.04687	0.01083
325	-0.0311	-0.00464
326	0.01902	0.01148
327	-0.06084	0.02785
328	0.03395	0.00322
329	0.00782	-0.01424
330	-0.03964	0.000782545
331	0.05513	0.00674
332	0.01905	0.01324
333	0.00229	0.01654
334	0.01591	0.00249
335	0.05931	0.02599
336	-0.03216	0.01666
337	0.02144	0.00922
338	-0.00338	-0.00887
339	-0.01327	0.01907
340	0.06077	-0.0109
341	0.02474	-0.0059
342	-0.00907	0.00275
343	-0.03335	0.00238
344	0.00242	0.02413
345	0.02676	0.00211
346	-0.00536	0.02083
347	-0.03288	-0.0084
348	-0.05358	-0.00779
349	-0.01609	-0.00838
350	-0.06165	0.00189
351	-0.04488	-0.02055
352	0.01515	0.00732
353	0.02939	0.02179
354	0.01842	-0.00773
355	0.00674	0.0118
356	0.07134	-0.02068
357	0.00937	-0.00149
358	0.04646	0.02138
359	0.01421	0.00339
360	-0.00498	-0.00995
361	0.04082	0.01606
362	-0.03437	0.01124
363	-0.0393	0.01155
364	-0.04644	0.01101
365	0.00202	-0.00274
366	0.03137	-0.01737
367	-0.000213772	-0.01411
368	0.02251	-0.00188
369	-0.01028	-0.01882
370	0.000125675	-0.00821
371	0.05692	-0.00388
372	-0.00863	-0.02166
373	0.02217	-0.01758
374	-0.01261	-0.0178
375	0.03097	-0.01433
376	-0.06512	-0.01131
377	0.00256	-0.01221
378	0.01049	-0.02515
379	-0.00704	-0.02326
380	0.09775	-0.00759
381	0.03401	-0.01132
382	0.0394	-0.00286
383	-0.00198	-0.009
384	0.02395	0.01145
385	-0.05093	0.02417
386	-0.03055	0.00882
387	-0.00186	0.0225
388	0.03546	0.01623
389	0.02637	-0.00943
390	0.00232	0.00686
391	-0.02294	0.0078
392	-0.03925	-0.00298
393	0.01479	0.00703
394	0.00242	0.00424
395	0.000237185	0.00191
396	0.01116	0.01754
397	0.07879	0.01943
398	-0.0136	0.01511
399	0.008	0.018
400	-0.04233	0.00239
401	-0.08422	-0.02324
402	-0.00353	0.01593
403	0.0184	0.0023
404	-0.00323	-0.01896
405	-0.05968	0.00198
406	0.02022	0.00366
407	0.05411	-0.0274
408	0.06303	0.00181
409	-0.04312	0.01207
410	0.05086	-0.0104
411	-0.03164	-0.00572
412	0.01519	-0.00755
413	0.03352	0.00527
414	-0.11249	-0.01439
415	-0.04678	0.01483
416	-0.06763	0.000263176
417	0.01423	-0.01896
418	0.01839	-0.02842
419	0.02118	-0.00749
420	-0.04191	0.01644
421	-0.0655	0.00357
422	0.00353	-0.00402
423	0.000430711	0.02237
424	0.00705	0.01224
425	0.02923	-0.00523
426	0.04636	-0.00642
427	0.02349	-0.01604
428	-0.00842	0.00415
429	0.03824	0.02059
430	0.03995	-0.00664
431	-0.03816	-0.00583
432	-0.01989	-0.00237
433	-0.00878	0.01509
434	-0.0107	-0.00572
435	0.00764	0.00691
436	-0.02214	0.03515
437	-0.02985	0.00295
438	0.02566	0.01626
439	-0.05298	0.00343
440	-0.04199	-0.02044
441	0.01433	-0.00222
442	-0.06601	0.01451
443	0.01909	0.00889
444	0.05354	-0.01564
445	0.04692	-0.0198
446	-0.01896	0.01004
447	0.03518	0.00803
448	0.02065	0.00715
449	-0.05788	-0.01349
450	-0.01547	0.000324452
451	-0.04428	0.02047
452	-0.03065	-0.00248
453	0.02198	-0.01197
454	0.12056	0.00683
455	0.00373	-0.000878377
456	-0.04159	0.03249
457	0.00238	0.03459
458	0.01906	0.02209
459	0.01245	0.04043
460	-0.04151	0.01167
461	0.01113	0.00379
462	-0.03491	0.00537
463	-0.02656	0.00947
464	0.02153	-0.00995
465	0.01978	0.01106
466	0.01201	0.02529
467	0.03783	0.02895
468	0.02543	-0.00624
469	-0.01468	0.03584
470	-0.0315	0.01513
471	0.00324	-0.01044
472	0.02781	-0.00145
473	0.03686	-0.01401
474	0.02466	-0.01736
475	-0.02838	0.01531
476	0.0305	0.00175
477	-0.00318	0.01889
478	0.02495	-0.01708
479	-0.04361	-0.00772
480	0.02239	0.00124
481	0.02272	0.02512
482	0.00962	0.01433
483	-0.01294	-0.00775
484	-0.01217	0.00814
485	-0.00825	-0.01486
486	0.01167	0.000770019
487	-0.04058	0.01123
488	-0.02292	-0.00302
489	0.01415	0.03063
490	-0.03704	0.00806
491	-0.09734	0.013
492	-0.00654	0.01999
493	-0.08761	-0.00825
494	-0.0177	-0.00408
495	0.03662	-0.00549
496	-0.01249	-4.93367e-05
497	-0.03725	-0.00771
498	0.03461	-0.02985
499	-0.00162	-0.01076
500	-0.0641	-0.00275
501	-0.03732	-0.02506
502	-0.03444	-0.0029
503	0.00261	-0.0019
504	-0.02765	0.00148
505	-0.01671	-0.01231
506	0.00619	-0.00415
507	-0.03506	0.01303
508	-0.02096	-0.01219
509	0.07042	0.00468
510	-0.01599	-0.00774
511	-0.00669	-0.0075
512	0.02814	0.00809
513	-0.01236	0.000951834
514	0.02281	-0.00439
515	-0.01485	-0.00873
516	-0.04274	-0.02391
517	0.05307	-0.01147
518	0.04152	-0.01042
519	-0.02296	-0.0093
520	0.01492	-0.00439
521	-0.03542	-0.01223
522	0.08177	-0.01327
523	0.04107	-0.02182
524	-0.01987	-0.02704
525	0.00284	-0.02216
526	0.01819	-0.00899
527	0.01482	-0.01477
528	-0.00421	-0.00143
529	0.03971	-0.00216
530	-0.03518	-0.00581
531	0.04684	-0.01668
532	0.04872	-0.02337
533	0.04768	-0.00491
534	-0.04526	0.00678
535	0.01331	0.01784
536	-0.03305	0.01177
537	-0.0116	0.00948
538	-0.00792	-0.00245
539	0.01771	0.01022
540	-0.01754	0.01299
541	-0.06204	0.01637
542	-0.0066	0.000172359
543	0.08795	-0.00415
544	-0.03705	-0.01052
545	0.0251	-0.01631
546	0.0636	0.00453
547	0.02168	0.03085
548	-0.0451	-0.00796
549	0.02518	0.01484
550	-0.00524	-0.01792
551	-0.01178	0.00682
552	0.04074	-0.02513
553	0.05905	-0.00789
554	0.06815	0.000807774
555	0.03541	0.01847
556	0.03397	0.01464
557	0.04921	0.00667
558	0.01436	0.01097
559	0.02156	0.00586
560	-0.0192	0.00646
561	0.00239	-0.01326
562	-0.05504	-0.01675
563	-0.01899	0.00805
564	0.03681	-0.00945
565	0.04891	-0.00397
566	-0.0172	-0.01662
567	-0.01034	0.00585
568	0.03574	-0.00113
569	0.0266	-0.01144
570	-0.01629	-0.01415
571	0.03902	-0.03305
572	0.00348	0.00207
573	0.03308	-0.00732
574	-0.03584	-0.0188
575	0.02823	-0.02378
576	-0.07764	-0.0041
577	-0.03408	-0.00369
578	0.03625	-0.01514
579	0.01936	0.02126
580	0.03478	0.01498
581	0.03048	0.00829
582	-0.00681	-0.00185
583	-0.04521	0.00242
584	0.0246	0.01304
585	0.00486	-0.01511
586	0.01383	-0.00145
587	0.0559	0.01654
588	-0.01175	0.01158
589	-0.09532	-0.00279
590	-0.03291	0.00389
591	0.03457	0.00251
592	-0.03129	0.00639
593	0.03925	-0.01276
594	0.00838	0.0133
595	0.0643	-0.01073
596	0.0312	0.01179
597	-0.02589	0.00191
598	-0.00391	-0.02667
599	0.007	-0.02114
600	0.01069	0.00374
601	0.00323	0.00135
602	-0.01146	-0.01744
603	-0.00793	-0.00882
604	-0.03091	-0.00612
605	-0.03781	0.01379
606	-0.01963	0.01695
607	-0.03027	0.00513
608	-0.06203	-0.01729
609	0.02938	0.00501
610	-0.04714	-0.0153
611	0.02364	0.00961
612	-0.00348	-0.00647
613	-0.00442	-0.00103
614	0.02109	-0.03581
615	0.09943	-0.00305
616	0.00212	-0.01252
617	0.03633	-0.01991
618	0.04206	0.00888
619	-0.00108	-0.00181
620	0.03356	-0.00995
621	-0.0682	0.0188
622	0.02662	-0.000876164
623	-1.88843e-05	-0.00733
624	0.03703	0.01072
625	0.000529135	0.00904
626	-0.01768	0.00222
627	0.02631	0.00891
628	0.01734	-0.006
629	0.03941	-0.00312
630	-0.01891	0.00863
631	0.04978	0.02251
632	0.07577	-0.01906
633	0.01473	0.00535
634	0.02766	0.00746
635	0.03258	-0.00122
636	0.04091	0.000338093
637	0.0577	-0.00733
638	0.04815	0.00441
639	0.06087	0.01465
640	0.19147	-0.00894
641	0.28435	-0.0028
642	0.35826	-0.02732
643	0.47598	0.01146
644	0.51381	0.01706
645	0.62015	0.02474
646	0.6878	0.02949
647	0.73305	0.05847
648	0.77375	0.0646
649	0.85658	0.08748
650	0.89343	0.09401
651	0.86465	0.1044
652	0.91507	0.11049
653	0.91764	0.13359
654	0.9618	0.13166
655	0.93244	0.16688
656	0.96297	0.17619
657	0.97068	0.17883
658	0.9328	0.17994
659	0.96271	0.20241
660	0.9721	0.21894
661	0.9856	0.20728
662	0.92845	0.24802
663	0.95299	0.22991
664	0.99321	0.23168
665	0.9862	0.23842
666	1.00059	0.24788
667	0.92893	0.27405
668	0.91313	0.26287
669	0.92493	0.27016
670	0.94786	0.27393
671	0.98161	0.25166
672	0.95313	0.30045
673	0.89428	0.31868
674	0.87748	0.2973
675	0.91566	0.30267
676	0.936	0.31154
677	0.93791	0.32435
678	0.90871	0.32475
679	0.95002	0.31179
680	0.96192	0.32648
681	0.88061	0.33716
682	0.92026	0.33463
683	0.94889	0.34335
684	0.91689	0.3628
685	0.93302	0.37918
686	0.93167	0.3667
687	0.88422	0.38821
688	0.89832	0.38534
689	0.9535	0.37999
690	0.94347	0.3971
691	0.88116	0.4058
692	0.95233	0.4195
693	0.91851	0.4241
694	0.85588	0.42406
695	0.86409	0.42251
696	0.9096	0.4292
697	0.78449	0.43526
698	0.83586	0.44522
699	0.87138	0.43375
700	0.86562	0.42341
701	0.85335	0.43804
702	0.86753	0.42187
703	0.84312	0.43908
704	0.82617	0.43834
705	0.8349	0.45165
706	0.84634	0.47183
707	0.85229	0.4399
708	0.81995	0.45068
709	0.86747	0.45515
710	0.8309	0.45603
711	0.85317	0.45266
712	0.84301	0.47424
713	0.78466	0.46825
714	0.84902	0.46714
715	0.79911	0.48571
716	0.75252	0.47269
717	0.77795	0.48385
718	0.85585	0.46646
719	0.79255	0.48613
720	0.82777	0.4871
721	0.77171	0.50487
722	0.80913	0.4949
723	0.83578	0.47977
724	0.7888	0.49268
725	0.76149	0.49118
726	0.76086	0.51165
727	0.77495	0.52752
728	0.7895	0.52078
729	0.79768	0.49898
730	0.73279	0.51907
731	0.75232	0.50805
732	0.82464	0.52595
733	0.77495	0.51258
734	0.75078	0.52313
735	0.78043	0.53364
736	0.70185	0.50292
737	0.6824	0.52327
738	0.78186	0.49482
739	0.81136	0.49543
740	0.78064	0.49819
741	0.7951	0.53153
742	0.73905	0.50363
743	0.7852	0.4985
744	0.78508	0.52833
745	0.83941	0.54387
746	0.80713	0.50879
747	0.78759	0.51338
748	0.74625	0.5234
749	0.77147	0.52108
750	0.73848	0.51926
751	0.75902	0.52729
752	0.81015	0.52805
753	0.77624	0.52996
754	0.74676	0.50608
755	0.72938	0.52566
756	0.69534	0.531
757	0.77185	0.51896
758	0.73267	0.54688
759	0.7737	0.53479
760	0.69629	0.526
761	0.69355	0.52969
762	0.72522	0.53742
763	0.77339	0.54831
764	0.69345	0.52665
765	0.70909	0.53441
766	0.73145	0.55707
767	0.734	0.55323
768	0.68517	0.54114
769	0.75759	0.52543
770	0.72632	0.54345
771	0.72578	0.5512
772	0.70264	0.56156
773	0.69074	0.55695
774	0.69749	0.54639
775	0.71759	0.54584
776	0.7177	0.55685
777	0.70568	0.56706
778	0.74665	0.53946
779	0.7685	0.56213
780	0.6966	0.56004
781	0.74787	0.56379
782	0.67407	0.55124
783	0.70043	0.5482
784	0.76208	0.56088
785	0.67284	0.53508
786	0.64225	0.58246
787	0.71058	0.54687
788	0.70811	0.5582
789	0.63557	0.54895
790	0.6634	0.55426
791	0.63025	0.56135
792	0.63078	0.55438
793	0.64487	0.59075
794	0.72569	0.55156
795	0.66321	0.57017
796	0.60249	0.55767
797	0.65502	0.57339
798	0.61447	0.56617
799	0.65813	0.56668
800	0.68415	0.56753
801	0.66099	0.55417
802	0.67942	0.54353
803	0.60454	0.56641
804	0.63986	0.56483
805	0.71748	0.54637
806	0.65769	0.58906
807	0.65718	0.58312
808	0.69566	0.58141
809	0.60779	0.58194
810	0.61996	0.57232
811	0.65035	0.60101
812	0.65945	0.56958
813	0.68406	0.5685
814	0.73656	0.55352
815	0.67477	0.53723
816	0.62082	0.56317
817	0.66215	0.57346
818	0.73287	0.56837
819	0.5636	0.54693
820	0.664	0.56113
821	0.66838	0.53536
822	0.65394	0.5642
823	0.63249	0.56472
824	0.59555	0.56477
825	0.59058	0.56613
826	0.6878	0.57841
827	0.60703	0.54434
828	0.59546	0.57531
829	0.58526	0.59129
830	0.55702	0.567
831	0.68581	0.56245
832	0.61754	0.57487
833	0.66559	0.57211
834	0.62326	0.56638
835	0.61915	0.55893
836	0.55007	0.55537
837	0.60824	0.56711
838	0.60928	0.56734
839	0.58336	0.58115
840	0.5895	0.53866
841	0.55624	0.52833
842	0.53943	0.5608
843	0.58223	0.56704
844	0.55808	0.56532
845	0.6062	0.57099
846	0.54417	0.57701
847	0.56521	0.57196
848	0.60491	0.58038
849	0.50733	0.56886
850	0.59873	0.5642
851	0.55499	0.5738
852	0.54568	0.57092
853	0.57071	0.56458
854	0.56131	0.5507
855	0.58257	0.57394
856	0.47584	0.55041
857	0.58909	0.56182
858	0.58501	0.59057
859	0.51305	0.57539
860	0.53413	0.58033
861	0.52145	0.60049
862	0.56816	0.58807
863	0.57477	0.56638
864	0.5492	0.57768
865	0.50441	0.56577
866	0.56384	0.55906
867	0.4918	0.58385
868	0.54914	0.56579
869	0.55056	0.56758
870	0.48358	0.55312
871	0.5189	0.55568
872	0.57886	0.55107
873	0.53883	0.56492
874	0.55002	0.57078
875	0.54197	0.56664
876	0.5319	0.57853
877	0.53895	0.5719
878	0.50453	0.55011
879	0.55195	0.55521
880	0.52222	0.5975
881	0.52555	0.56346
882	0.56883	0.54881
883	0.55119	0.58066
884	0.51843	0.56139
885	0.52048	0.58048
886	0.50342	0.55834
887	0.55049	0.57469
888	0.52868	0.57022
889	0.51096	0.55804
890	0.53994	0.56026
891	0.49979	0.56137
892	0.47026	0.58151
893	0.54487	0.58292
894	0.46839	0.54414
895	0.43867	0.56179
896	0.44646	0.56306
897	0.48871	0.56815
898	0.48847	0.58669
899	0.48835	0.58131
900	0.45763	0.5603
901	0.45942	0.57492
902	0.44699	0.57218
903	0.47271	0.56373
904	0.47083	0.55506
905	0.50587	0.59328
906	0.47208	0.56084
907	0.47926	0.59125
908	0.42864	0.56983
909	0.48334	0.55038
910	0.43968	0.57961
911	0.42072	0.59081
912	0.47608	0.58156
913	0.44557	0.58807
914	0.50549	0.53577
915	0.4814	0.56522
916	0.49366	0.56251
917	0.56688	0.58642
918	0.47859	0.56574
919	0.51224	0.5559
920	0.49152	0.56327
921	0.48506	0.56435
922	0.48051	0.53288
923	0.46632	0.58429
924	0.45897	0.5691
925	0.4747	0.57354
926	0.44423	0.58519
927	0.50239	0.55705
928	0.48689	0.58631
929	0.48928	0.5504
930	0.38864	0.562
931	0.41883	0.57168
932	0.40253	0.57867
933	0.42665	0.58955
934	0.41709	0.57132
935	0.46499	0.57545
936	0.4539	0.56331
937	0.44507	0.55399
938	0.50195	0.55895
939	0.50265	0.60993
940	0.44162	0.58474
941	0.44819	0.5861
942	0.42081	0.58594
943	0.45049	0.57248
944	0.36067	0.5875
945	0.43571	0.55343
946	0.47499	0.58975
947	0.43245	0.60635
948	0.40619	0.55798
949	0.49098	0.56831
950	0.38212	0.5535
951	0.44808	0.56732
952	0.47193	0.58203
953	0.4061	0.55503
954	0.41855	0.58822
955	0.42371	0.57378
956	0.38076	0.54569
957	0.38164	0.55327
958	0.35891	0.54445
959	0.41906	0.56035
960	0.4467	0.56559
961	0.46338	0.58468
962	0.4562	0.58216
963	0.42811	0.57963
964	0.42554	0.55679
965	0.43515	0.59597
966	0.43005	0.57775
967	0.41308	0.5742
968	0.38931	0.56932
969	0.4347	0.57995
970	0.38517	0.57987
971	0.41821	0.57899
972	0.36443	0.57712
973	0.4178	0.57806
974	0.4367	0.56446
975	0.38056	0.58315
976	0.39546	0.59184
977	0.42594	0.57382
978	0.39392	0.59668
979	0.40283	0.57685
980	0.40027	0.56841
981	0.42398	0.5828
982	0.35751	0.57953
983	0.30797	0.58256
984	0.38624	0.55789
985	0.34054	0.53866
986	0.34976	0.56255
987	0.37724	0.54177
988	0.39352	0.57555
989	0.3526	0.55409
990	0.39	0.57349
991	0.38124	0.57668
992	0.3471	0.58223
993	0.34266	0.58362
994	0.26239	0.58372
995	0.31248	0.57875
996	0.37497	0.56976
997	0.35357	0.56294
998	0.34467	0.555
999	0.36411	0.557
1000	0.39895	0.56642
1001	0.31469	0.53818
1002	0.34476	0.57668
1003	0.36843	0.5819
1004	0.34488	0.56549
1005	0.36398	0.56509
1006	0.29467	0.56191
1007	0.32112	0.58007
1008	0.43498	0.57373
1009	0.2767	0.59432
1010	0.39793	0.5696
1011	0.32613	0.55692
1012	0.36853	0.57421
1013	0.3347	0.59323
1014	0.33823	0.58131
1015	0.36091	0.57172
1016	0.36002	0.53837
1017	0.28299	0.55058
1018	0.39173	0.57216
1019	0.34068	0.56508
1020	0.35701	0.58225
1021	0.34423	0.5452
1022	0.26248	0.5701
1023	0.34176	0.60129
1024	0.30366	0.55402
1025	0.35719	0.57029
1026	0.33586	0.58237
1027	0.38284	0.57463
1028	0.31322	0.55467
1029	0.35326	0.56205
1030	0.38482	0.58591
1031	0.27623	0.56475
1032	0.37416	0.56843
1033	0.35372	0.56445
1034	0.3198	0.58794
1035	0.3657	0.57062
1036	0.29777	0.58339
1037	0.37907	0.58105
1038	0.33522	0.55654
1039	0.33711	0.55199
1040	0.36121	0.53551
1041	0.37194	0.57277
1042	0.30084	0.57919
1043	0.34248	0.57074
1044	0.31525	0.5897
1045	0.29646	0.56292
1046	0.23161	0.57233
1047	0.24174	0.58159
1048	0.36043	0.59281
1049	0.32397	0.59055
1050	0.29791	0.59007
1051	0.2606	0.59125
1052	0.30988	0.5802
1053	0.39472	0.57321
1054	0.34433	0.56022
1055	0.3569	0.54565
1056	0.29968	0.56686
1057	0.33101	0.57044
1058	0.3259	0.55696
1059	0.286	0.57028
1060	0.27822	0.58902
1061	0.30458	0.57862
1062	0.3163	0.58366
1063	0.27449	0.59401
1064	0.2611	0.57819
1065	0.33265	0.59088
1066	0.29892	0.55736
1067	0.28186	0.57059
1068	0.29243	0.55571
1069	0.28339	0.5661
1070	0.22475	0.57041
1071	0.32724	0.57687
1072	0.26803	0.56593
1073	0.35078	0.56526
1074	0.23865	0.55817
1075	0.30357	0.57347
1076	0.32533	0.55963
1077	0.2327	0.54939
1078	0.29132	0.55714
1079	0.27225	0.5786
1080	0.27129	0.57705
1081	0.2732	0.57505
1082	0.23099	0.56626
1083	0.25068	0.56358
1084	0.29035	0.60093
1085	0.27237	0.5965
1086	0.31223	0.5763
1087	0.29202	0.57179
1088	0.28283	0.56901
1089	0.33155	0.56798
1090	0.30066	0.55492
1091	0.25	0.55047
1092	0.28215	0.54844
1093	0.23012	0.57305
1094	0.19733	0.5405
1095	0.31408	0.54451
1096	0.31276	0.56433
1097	0.29893	0.5645
1098	0.26882	0.57275
1099	0.24001	0.5675
1100	0.27842	0.58288
1101	0.29513	0.57547
1102	0.29696	0.57349
1103	0.27607	0.57864
1104	0.26124	0.58349
1105	0.3514	0.59909
1106	0.23759	0.58929
1107	0.25683	0.60038
1108	0.19763	0.56301
1109	0.31199	0.591
1110	0.29564	0.57176
1111	0.27903	0.57057
1112	0.32374	0.56026
1113	0.32541	0.57471
1114	0.27609	0.57673
1115	0.29033	0.57016
1116	0.22581	0.57368
1117	0.2974	0.57243
1118	0.26497	0.5748
1119	0.23236	0.5589
1120	0.27556	0.54452
1121	0.2972	0.58005
1122	0.27888	0.5616
1123	0.26646	0.5609
1124	0.27828	0.59823
1125	0.28912	0.58187
1126	0.26807	0.57107
1127	0.29143	0.55022
1128	0.24532	0.56653
1129	0.2786	0.59619
1130	0.31551	0.56217
1131	0.2345	0.58198
1132	0.233	0.55913
1133	0.22671	0.54616
1134	0.21238	0.55169
1135	0.28382	0.57944
1136	0.25329	0.5529
1137	0.23572	0.55498
1138	0.23914	0.5735
1139	0.26058	0.55005
1140	0.25044	0.53888
1141	0.3274	0.56997
1142	0.19092	0.56593
1143	0.29513	0.56103
1144	0.26785	0.55574
1145	0.19807	0.56688
1146	0.31071	0.56463
1147	0.22637	0.56092
1148	0.24984	0.55664
1149	0.18016	0.55538
1150	0.26329	0.57093
1151	0.26086	0.54607
1152	0.22548	0.57576
1153	0.2287	0.55485
1154	0.24596	0.53318
1155	0.22451	0.56075
1156	0.28384	0.56441
1157	0.21921	0.57664
1158	0.25553	0.5495
1159	0.19512	0.57448
1160	0.18774	0.55741
1161	0.201	0.54457
1162	0.27643	0.55936
1163	0.28404	0.54872
1164	0.21189	0.5612
1165	0.19447	0.56715
1166	0.27678	0.5501
1167	0.22367	0.58955
1168	0.24666	0.58002
1169	0.31826	0.58546
1170	0.20448	0.54569
1171	0.23155	0.57768
1172	0.23156	0.5727
1173	0.25661	0.5656
1174	0.29421	0.58158
1175	0.27592	0.57489
1176	0.19029	0.57337
1177	0.22465	0.57856
1178	0.25614	0.57974
1179	0.2833	0.57366
1180	0.24395	0.57878
1181	0.20145	0.58867
1182	0.19732	0.5991
1183	0.19447	0.58265
1184	0.18716	0.58624
1185	0.16668	0.58113
1186	0.23488	0.58717
1187	0.17665	0.57818
1188	0.21237	0.58632
1189	0.26177	0.57776
1190	0.17299	0.59292
1191	0.21355	0.58515
1192	0.16612	0.56104
1193	0.15293	0.56356
1194	0.19064	0.59402
1195	0.23403	0.59857
1196	0.12426	0.57531
1197	0.18594	0.57838
1198	0.20051	0.59874
1199	0.20054	0.57968
1200	0.18071	0.56767
1201	0.16216	0.56853
1202	0.211	0.58129
1203	0.175	0.5957
1204	0.22137	0.56478
1205	0.16237	0.58529
1206	0.12313	0.55346
1207	0.13459	0.57687
1208	0.16638	0.58488
1209	0.11309	0.55859
1210	0.1937	0.5587
1211	0.22098	0.57636
1212	0.16747	0.58844
1213	0.21251	0.56444
1214	0.11528	0.55965
1215	0.16744	0.55691
1216	0.23312	0.5405
1217	0.18112	0.55729
1218	0.19368	0.58924
1219	0.13124	0.55009
1220	0.12402	0.55229
1221	0.19308	0.58932
1222	0.14702	0.56708
1223	0.20762	0.55443
1224	0.16096	0.55144
1225	0.10123	0.56884
1226	0.19773	0.54531
1227	0.21617	0.56263
1228	0.17024	0.58787
1229	0.15041	0.54723
1230	0.18908	0.5935
1231	0.18214	0.56762
1232	0.17127	0.5733
1233	0.18082	0.55966
1234	0.18321	0.5847
1235	0.16843	0.57318
1236	0.1524	0.56407
1237	0.17742	0.58474
1238	0.17747	0.56901
1239	0.21022	0.57207
1240	0.15052	0.57848
1241	0.13872	0.57631
1242	0.15539	0.56388
1243	0.21796	0.56472
1244	0.20246	0.57232
1245	0.21779	0.55126
1246	0.19783	0.5518
1247	0.15921	0.57319
1248	0.22155	0.55652
1249	0.24018	0.56718
1250	0.20198	0.58562
1251	0.20317	0.56723
1252	0.14109	0.56537
1253	0.19096	0.55068
1254	0.18266	0.57395
1255	0.17704	0.58199
1256	0.23563	0.5461
1257	0.17248	0.57209
1258	0.17297	0.5557
1259	0.2123	0.56781
1260	0.18947	0.54568
1261	0.15874	0.57155
1262	0.13994	0.56293
1263	0.19654	0.56428
1264	0.19839	0.54963
1265	0.15979	0.58128
1266	0.12658	0.55522
1267	0.10326	0.56615
1268	0.14149	0.5486
1269	0.20761	0.55455
1270	0.18365	0.58301
1271	0.16476	0.58636
1272	0.20563	0.54893
1273	0.20567	0.5738
1274	0.2187	0.5543
1275	0.1645	0.55138
1276	0.20286	0.56404
1277	0.15913	0.58571
1278	0.15281	0.57183
1279	0.21423	0.57688
1280	0.1649	0.56406
1281	0.17498	0.59707
1282	0.14604	0.58141
1283	0.18481	0.57318
1284	0.15273	0.5432
1285	0.09307	0.56628
1286	0.16928	0.56679
1287	0.20967	0.5682
1288	0.22091	0.56894
1289	0.16467	0.57629
1290	0.20906	0.58192
1291	0.20182	0.58821
1292	0.22011	0.57621
1293	0.20503	0.55633
1294	0.13868	0.57686
1295	0.19697	0.57369
1296	0.22812	0.56739
1297	0.18904	0.57027
1298	0.09594	0.57161
1299	0.11328	0.56499
1300	0.09273	0.54704
1301	0.17212	0.57283
1302	0.10863	0.58377
1303	0.14584	0.58035
1304	0.12237	0.57335
1305	0.08207	0.57117
1306	0.13594	0.57907
1307	0.11784	0.59198
1308	0.11889	0.56444
1309	0.16009	0.59032
1310	0.205	0.55875
1311	0.1948	0.56228
1312	0.21627	0.55273
1313	0.18757	0.55867
1314	0.15868	0.55716
1315	0.11227	0.56975
1316	0.15373	0.55718
1317	0.13432	0.56058
1318	0.16233	0.56986
1319	0.24375	0.56262
1320	0.19393	0.58564
1321	0.19509	0.5693
1322	0.16884	0.55612
1323	0.14591	0.56982
1324	0.11588	0.57589
1325	0.15632	0.58687
1326	0.12083	0.53887
1327	0.0644	0.57175
1328	0.10604	0.57253
1329	0.11594	0.58799
1330	0.09652	0.58355
1331	0.12657	0.57437
1332	0.12343	0.58327
1333	0.13763	0.58233
1334	0.15754	0.56744
1335	0.19343	0.57224
1336	0.12042	0.59189
1337	0.12466	0.55205
1338	0.15362	0.57116
1339	0.14449	0.59881
1340	0.11289	0.5685
1341	0.16992	0.57808
1342	0.1905	0.57735
1343	0.07788	0.58526
1344	0.14566	0.5558
1345	0.07319	0.57024
1346	0.13584	0.55189
1347	0.15083	0.56229
1348	0.09281	0.55705
1349	0.13378	0.56251
1350	0.13658	0.57191
1351	0.10905	0.56737
1352	0.10854	0.58378
1353	0.05164	0.57942
1354	0.09039	0.57254
1355	0.1296	0.57515
1356	0.16831	0.55207
1357	0.1674	0.57944
1358	0.09644	0.59979
1359	0.12318	0.56975
1360	0.16146	0.56377
1361	0.11891	0.5635
1362	0.1979	0.56282
1363	0.18475	0.56879
1364	0.15544	0.58653
1365	0.09256	0.55485
1366	0.11136	0.57044
1367	0.21072	0.55792
1368	0.14454	0.57277
1369	0.13636	0.57228
1370	0.173	0.54366
1371	0.10497	0.57792
1372	0.23199	0.56896
1373	0.19513	0.56039
1374	0.15634	0.57448
1375	0.12051	0.57032
1376	0.08615	0.58509
1377	0.15392	0.59212
1378	0.19993	0.61607
1379	0.07213	0.58213
1380	0.12518	0.60001
1381	0.12687	0.5895
1382	0.1508	0.56569
1383	0.17509	0.54162
1384	0.14566	0.54607
1385	0.11198	0.56648
1386	0.08427	0.55082
1387	0.14936	0.57475
1388	0.0859	0.56992
1389	0.1342	0.57293
1390	0.08968	0.58024
1391	0.04542	0.57268
1392	0.09487	0.58134
1393	0.12443	0.55849
1394	0.11228	0.56825
1395	0.10321	0.56366
1396	0.12226	0.56327
1397	0.11664	0.56029
1398	0.11173	0.54206
1399	0.09267	0.55263
1400	0.13089	0.55872
1401	0.13688	0.55659
1402	0.05612	0.57158
1403	0.09811	0.57294
1404	0.07008	0.56711
1405	0.02837	0.5787
1406	0.06845	0.57551
1407	0.07128	0.5343
1408	0.12937	0.56072
1409	0.10513	0.55523
1410	0.04941	0.56415
1411	0.11227	0.58545
1412	0.06344	0.57248
1413	0.00407	0.56423
1414	0.10023	0.5758
1415	0.10815	0.55969
1416	0.19571	0.5631
1417	0.11632	0.56624
1418	0.11527	0.54916
1419	0.16901	0.60346
1420	0.1378	0.60012
1421	0.15719	0.55413
1422	0.13043	0.57316
1423	0.1527	0.56877
1424	0.17664	0.56271
1425	0.15743	0.58211
1426	0.18598	0.57112
1427	0.08833	0.56723
1428	0.10479	0.55266
1429	0.07518	0.56443
1430	0.01164	0.56817
1431	0.0792	0.56256
1432	0.05556	0.55132
1433	0.13168	0.53367
1434	0.08017	0.53112
1435	0.05778	0.55163
1436	0.11264	0.55607
1437	0.09653	0.55235
1438	0.10477	0.57597
1439	0.1696	0.5737
1440	0.10521	0.56444
1441	0.12975	0.55178
1442	0.04886	0.57651
1443	0.05533	0.55496
1444	0.11879	0.57282
1445	0.06315	0.57482
1446	0.13355	0.5575
1447	0.09353	0.58196
1448	0.10004	0.55679
1449	0.12366	0.57665
1450	0.12141	0.56006
1451	0.08984	0.54469
1452	0.11565	0.57867
1453	0.08997	0.58641
1454	0.12446	0.54361
1455	0.06842	0.57372
1456	0.09708	0.58625
1457	0.10106	0.57024
1458	0.06661	0.58267
1459	0.08983	0.59054
1460	0.11078	0.56415
1461	0.11548	0.5569
1462	0.11955	0.56579
1463	0.10448	0.54905
1464	0.09182	0.5581
1465	0.08651	0.58506
1466	0.0861	0.56026
1467	0.07468	0.5495
1468	0.11705	0.54918
1469	0.14598	0.56511
1470	0.12144	0.56414
1471	0.11494	0.56843
1472	0.17876	0.53804
1473	0.12089	0.55657
1474	0.11291	0.59469
1475	0.12709	0.56945
1476	0.10296	0.58286
1477	0.14557	0.57693
1478	0.13261	0.58379
1479	0.03735	0.57682
1480	0.04082	0.56524
1481	0.05269	0.56482
1482	0.04841	0.54422
1483	0.07083	0.55803
1484	0.03649	0.55746
1485	0.06377	0.55028
1486	0.12637	0.55657
1487	0.05622	0.57454
1488	0.08839	0.56611
1489	0.04137	0.57043
1490	-0.0011	0.57675
1491	0.15025	0.55441
1492	0.07381	0.57466
1493	0.12715	0.58961
1494	0.10024	0.56077
1495	0.11956	0.53879
1496	0.05815	0.55324
1497	0.1156	0.59348
1498	0.10624	0.57504
1499	0.11019	0.59142
1500	0.09378	0.57996
1501	0.10459	0.56491
1502	0.08895	0.58486
1503	0.06674	0.57269
1504	0.08684	0.5877
1505	0.04449	0.58868
1506	0.07341	0.58766
1507	-0.0096	0.57425
1508	0.07339	0.57156
1509	0.07531	0.55061
1510	0.1006	0.57116
1511	0.02632	0.58751
1512	0.02878	0.58369
1513	0.0951	0.54895
1514	0.08687	0.57025
1515	0.04635	0.57519
1516	0.13068	0.57267
1517	0.04616	0.55763
1518	0.11016	0.55408
1519	0.09876	0.56955
1520	0.06397	0.55845
1521	0.07705	0.54436
1522	0.10828	0.53211
1523	0.06002	0.55082
1524	0.0792	0.55874
1525	0.03471	0.57466
1526	0.01936	0.55783
1527	0.01362	0.55134
1528	0.07784	0.54333
1529	0.07746	0.57455
1530	0.07857	0.56147
1531	0.19597	0.55761
1532	0.09454	0.56513
1533	0.14368	0.56653
1534	0.04921	0.5625
1535	0.05549	0.56076
1536	0.10969	0.55116
1537	0.08139	0.56433
1538	0.10079	0.5632
1539	0.0777	0.57322
1540	0.06809	0.57736
1541	0.05374	0.55211
1542	0.13728	0.56923
1543	0.12666	0.58077
1544	0.09971	0.5827
1545	0.0325	0.57247
1546	0.1135	0.54611
1547	0.09825	0.58957
1548	0.1052	0.58373
1549	0.13603	0.58223
1550	0.07872	0.58555
1551	0.13007	0.5591
1552	0.07752	0.57108
1553	0.10941	0.60424
1554	0.15234	0.55848
1555	0.13978	0.56981
1556	0.03494	0.57296
1557	0.10097	0.57388
1558	0.09582	0.55533
1559	0.09638	0.57371
1560	0.12578	0.57252
1561	0.08375	0.55649
1562	0.10423	0.56699
1563	0.1537	0.58819
1564	0.10109	0.58442
1565	0.13183	0.57352
1566	0.09489	0.56551
1567	0.1457	0.5745
1568	0.15001	0.56137
1569	0.04155	0.58007
1570	0.15381	0.58565
1571	0.06053	0.56065
1572	0.07211	0.56678
1573	0.10218	0.56722
1574	0.08071	0.56841
1575	0.06944	0.55825
1576	0.09714	0.57081
1577	0.10978	0.56007
1578	0.13723	0.56711
1579	0.10117	0.57285
1580	0.06435	0.57329
1581	0.12262	0.55662
1582	0.05606	0.56748
1583	0.10209	0.56311
1584	0.07505	0.55073
1585	0.0935	0.5851
1586	0.11229	0.56292
1587	0.09773	0.54405
1588	0.01387	0.5803
1589	0.04742	0.54591
1590	0.06373	0.57236
1591	0.11369	0.53621
1592	0.04824	0.55162
1593	0.04686	0.54784
1594	0.0813	0.54767
1595	0.04027	0.54293
1596	0.03374	0.54983
1597	0.06619	0.55028
1598	0.05005	0.5467
1599	0.04819	0.55505
1600	0.02492	0.53791
1601	0.09029	0.57334
1602	0.09322	0.56573
1603	0.03992	0.57523
1604	0.0898	0.58592
1605	0.03452	0.57467
1606	0.14977	0.56144
1607	0.02268	0.56369
1608	0.09104	0.58086
1609	0.10701	0.57096
1610	0.06338	0.56327
1611	0.06081	0.58576
1612	0.08989	0.57154
1613	0.00949	0.57995
1614	0.00247	0.58067
1615	-0.01037	0.57
1616	0.07432	0.57951
1617	0.09326	0.55665
1618	0.07077	0.58671
1619	0.08087	0.57667
1620	0.04512	0.58041
1621	0.08715	0.59446
1622	0.04789	0.55673
1623	0.04387	0.5742
1624	-0.01753	0.55091
1625	0.09408	0.55096
1626	0.01058	0.56785
1627	0.03824	0.56649
1628	0.03783	0.56168
1629	0.02399	0.55943
1630	0.03978	0.57904
1631	0.01495	0.55281
1632	-0.02015	0.53993
1633	0.06546	0.59054
1634	0.09093	0.55699
1635	0.14233	0.56526
1636	0.1149	0.61188
1637	0.05707	0.57763
1638	0.07966	0.5668
1639	0.03977	0.55916
1640	0.08528	0.59342
1641	0.03804	0.56536
1642	0.12798	0.56283
1643	0.0849	0.55304
1644	0.08207	0.5576
1645	0.05538	0.55569
1646	0.09672	0.57047
1647	0.10744	0.57384
1648	0.03717	0.55691
1649	0.07867	0.53185
1650	0.0487	0.56075
1651	0.06623	0.58085
1652	0.06648	0.56614
1653	0.06694	0.56896
1654	0.04928	0.56924
1655	0.07369	0.54457
1656	0.08986	0.55668
1657	0.0494	0.56478
1658	0.08158	0.57429
1659	0.08476	0.58501
1660	0.08573	0.5536
1661	0.02955	0.56864
1662	0.01924	0.56376
1663	0.1109	0.56125
1664	0.00974	0.57771
1665	0.01656	0.5793
1666	0.07155	0.5437
1667	0.06181	0.55313
1668	0.01792	0.5724
1669	0.09691	0.55758
1670	0.0869	0.53189
1671	0.0124	0.53458
1672	0.07136	0.53733
1673	0.04454	0.5646
1674	0.01943	0.55119
1675	0.07738	0.57255
1676	0.08262	0.55841
1677	0.05201	0.57177
1678	0.11043	0.55976
1679	0.09479	0.54776
1680	0.17285	0.55467
1681	0.09389	0.57632
1682	0.02865	0.56383
1683	0.03301	0.55748
1684	0.08041	0.57304
1685	0.10287	0.55554
1686	0.05388	0.55583
1687	0.1091	0.55462
1688	0.00983	0.55905
1689	0.05574	0.55024
1690	0.05793	0.55258
1691	0.07552	0.53453
1692	0.05146	0.54395
1693	0.08806	0.53674
1694	-0.02654	0.54598
1695	0.04442	0.54259
1696	-0.04101	0.58035
1697	0.08615	0.56374
1698	0.01645	0.56279
1699	0.11225	0.55314
1700	0.0572	0.56857
1701	0.0077	0.56635
1702	0.06026	0.57942
1703	0.04442	0.57664
1704	0.07118	0.57294
1705	0.09378	0.5713
1706	0.14722	0.58946
1707	0.05118	0.56783
1708	0.12206	0.56569
1709	0.06363	0.54426
1710	0.08652	0.56931
1711	0.07507	0.56553
1712	0.06748	0.58318
1713	0.00929	0.56391
1714	0.07135	0.57412
1715	0.06011	0.56534
1716	0.02847	0.57326
1717	0.07834	0.57753
1718	0.09478	0.55698
1719	0.08032	0.54914
1720	0.06832	0.58258
1721	0.07199	0.57189
1722	0.05047	0.54808
1723	0.03032	0.57345
1724	0.04797	0.56809
1725	0.01783	0.56243
1726	0.03333	0.5655
1727	0.05142	0.53982
1728	0.02424	0.57198
1729	0.08396	0.5387
1730	0.02348	0.55452
1731	0.07451	0.56729
1732	0.01108	0.56531
1733	0.02862	0.5584
1734	0.07662	0.58789
1735	0.04284	0.55774
1736	0.02021	0.56721
1737	0.07232	0.56114
1738	0.02648	0.58329
1739	0.08152	0.5781
1740	0.03288	0.54841
1741	0.09439	0.56967
1742	0.07145	0.56279
1743	0.04531	0.558
1744	0.11583	0.56967
1745	0.06778	0.56336
1746	0.05535	0.55564
1747	0.01951	0.56996
1748	0.04406	0.57354
1749	0.000498503	0.58077
1750	0.05337	0.54874
1751	0.01235	0.56249
1752	0.07961	0.56349
1753	0.11779	0.5666
1754	0.07695	0.5677
1755	0.04174	0.56429
1756	0.05973	0.58761
1757	0.09095	0.559
1758	0.05865	0.54997
1759	0.03323	0.57934
1760	0.04324	0.55339
1761	0.10093	0.54884
1762	0.08639	0.56416
1763	0.0812	0.57355
1764	0.00772	0.55873
1765	0.06532	0.56073
1766	0.05553	0.57694
1767	0.09582	0.60371
1768	0.05478	0.58613
1769	0.04218	0.55496
1770	0.08033	0.56738
1771	0.04524	0.581
1772	0.06425	0.58405
1773	0.06802	0.57763
1774	0.01658	0.58925
1775	-0.0336	0.56529
1776	0.04101	0.56986
1777	0.04769	0.56155
1778	0.047	0.57187
1779	0.04857	0.54185
1780	-0.00129	0.54846
1781	0.0407	0.55015
1782	0.00267	0.55973
1783	0.01035	0.54829
1784	0.06667	0.54889
1785	0.09169	0.56127
1786	0.0975	0.55296
1787	0.10511	0.53724
1788	0.04499	0.57175
1789	0.03257	0.56615
1790	0.04835	0.56492
1791	0.02069	0.57143
1792	0.03132	0.56902
1793	0.0084	0.56611
1794	0.01443	0.55802
1795	0.03175	0.55948
1796	0.09755	0.55884
1797	0.08157	0.55244
1798	0.000569007	0.55922
1799	0.05511	0.56218
1800	0.03965	0.57344
1801	0.02888	0.59275
1802	0.0336	0.55699
1803	0.08251	0.54668
1804	0.10434	0.54161
1805	0.04103	0.56875
1806	0.02827	0.57707
1807	0.04824	0.56172
1808	0.01508	0.56118
1809	-0.03217	0.57553
1810	0.07207	0.56507
1811	0.09791	0.5526
1812	0.08164	0.59242
1813	0.06783	0.53978
1814	0.0544	0.55884
1815	0.05964	0.5677
1816	0.03081	0.5462
1817	0.05706	0.55937
1818	0.06842	0.55085
1819	0.07612	0.57484
1820	0.11156	0.55353
1821	0.04702	0.55247
1822	0.10532	0.57154
1823	0.08132	0.59478
1824	0.04476	0.57292
1825	0.10485	0.57507
1826	0.09475	0.55307
1827	0.07685	0.56503
1828	0.04085	0.55956
1829	0.08127	0.56969
1830	0.01854	0.52993
1831	0.0355	0.56999
1832	0.0344	0.56959
1833	0.02879	0.57855
1834	0.00963	0.57235
1835	-0.02931	0.54714
1836	-0.03919	0.58909
1837	0.02899	0.56327
1838	0.0011	0.5548
1839	0.01896	0.58069
1840	0.0029	0.58067
1841	-0.01196	0.56474
1842	-0.01797	0.56191
1843	0.01241	0.56194
1844	0.09995	0.55135
1845	0.01227	0.56675
1846	0.02192	0.56836
1847	0.08881	0.57043
1848	0.06791	0.56182
1849	0.08732	0.58561
1850	0.04179	0.56107
1851	0.02771	0.56323
1852	0.03348	0.57102
1853	0.05141	0.55941
1854	0.08731	0.54952
1855	0.05621	0.58299
1856	0.0273	0.56447
1857	0.0021	0.5785
1858	0.08097	0.5888
1859	0.08516	0.57385
1860	-0.00331	0.57308
1861	0.06189	0.56708
1862	0.05434	0.56263
1863	0.01046	0.55049
1864	0.07564	0.56512
1865	0.03313	0.54943
1866	0.04502	0.56205
1867	0.04898	0.53629
1868	0.03246	0.55876
1869	0.0416	0.56698
1870	-0.00138	0.55814
1871	0.05496	0.588
1872	0.05298	0.53989
1873	0.06038	0.56738
1874	0.03771	0.54675
1875	0.01367	0.58961
1876	0.0761	0.54301
1877	0.08616	0.55697
1878	0.01861	0.56262
1879	0.03445	0.56564
1880	0.02932	0.55053
1881	0.09751	0.55213
1882	0.0294	0.56558
1883	0.02229	0.55667
1884	0.02744	0.56473
1885	0.0614	0.58352
1886	-0.01196	0.56939
1887	0.07067	0.58335
1888	0.00618	0.55817
1889	0.0453	0.57064
1890	0.09974	0.56279
1891	0.06539	0.56154
1892	-0.05372	0.54507
1893	0.038	0.57354
1894	0.04509	0.55617
1895	0.04694	0.56375
1896	-0.000495555	0.55763
1897	0.0748	0.56573
1898	0.04187	0.56444
1899	0.03746	0.53286
1900	-0.00204	0.59427
1901	0.04679	0.56551
1902	0.02485	0.54611
1903	0.02151	0.54806
1904	0.00711	0.54159
1905	0.10532	0.54786
1906	0.0108	0.55605
1907	0.06149	0.5435
1908	0.04357	0.54765
1909	-0.0134	0.57081
1910	0.01442	0.57181
1911	0.04358	0.55987
1912	0.01035	0.58115
1913	0.01592	0.57908
1914	0.01575	0.55382
1915	0.03328	0.55291
1916	0.04089	0.55716
1917	0.04798	0.55088
1918	0.0633	0.54036
1919	-0.01519	0.53281
1920	0.000177565	0.53649
1921	0.04421	0.58166
1922	0.03922	0.5663
1923	0.08354	0.56191
1924	0.07029	0.55808
1925	0.04757	0.59203
1926	0.06305	0.56973
1927	0.07906	0.56155
1928	0.10758	0.54342
1929	0.13311	0.5343
1930	0.11446	0.54964
1931	0.05985	0.54363
1932	0.0965	0.56476
1933	0.08247	0.5534
1934	-0.02729	0.5444
1935	0.05801	0.58095
1936	0.07686	0.5607
1937	0.0852	0.56696
1938	0.07569	0.54054
1939	0.06369	0.55972
1940	0.02072	0.57279
1941	0.04647	0.56131
1942	0.01775	0.53818
1943	0.07272	0.57781
1944	0.04537	0.56889
1945	0.05078	0.5661
1946	0.00833	0.55804
1947	0.01006	0.58752
1948	0.06659	0.56774
1949	-0.01217	0.55809
1950	0.05517	0.55879
1951	0.03513	0.57177
1952	0.00389	0.58234
1953	0.00885	0.56038
1954	0.05105	0.56879
1955	0.02682	0.57317
1956	0.04399	0.56041
1957	0.0833	0.57053
1958	0.06781	0.56358
1959	0.04747	0.54861
1960	0.00408	0.55589
1961	0.0659	0.54941
1962	0.01362	0.5243
1963	0.03027	0.5397
1964	0.01789	0.54769
1965	0.05756	0.57487
1966	0.09482	0.5588
1967	0.03611	0.54424
1968	0.05397	0.57368
1969	0.07855	0.55653
1970	0.10062	0.59014
1971	0.06536	0.58031
1972	0.08798	0.56499
1973	0.04553	0.5781
1974	-0.01406	0.58184
1975	-0.03799	0.56694
1976	-0.00246	0.56175
1977	-0.02789	0.57513
1978	-0.02357	0.53957
1979	-0.06242	0.56012
1980	0.03746	0.5562
1981	0.02925	0.57429
1982	0.05952	0.54376
1983	0.02725	0.55951
1984	-0.04684	0.57477
1985	-0.04959	0.56211
1986	0.03788	0.53911
1987	0.04497	0.5553
1988	0.04624	0.56811
1989	0.05015	0.54994
1990	0.03729	0.5361
1991	0.04203	0.58542
1992	-0.01459	0.56431
1993	-0.06265	0.55081
1994	0.02202	0.56826
1995	0.05593	0.5774
1996	0.03915	0.58815
1997	0.00995	0.57623
[truncated: 8,002 more rows]

## Sheet: panel b
Fig. 2b
t / ns	ΔOD_Ref (norm)	ΔOD_Cr(III) + TAA-Ome
0	0.07478	0.00215
1	0.03884	0.00133
2	0.05058	-0.01332
3	0.02581	-0.01563
4	0.004	0.0057
5	0.04732	0.00501
6	0.08278	0.0091
7	0.05293	-0.01005
8	-0.03058	-0.00547
9	0.00771	-0.01565
10	-0.01019	-0.01771
11	0.003	-0.01489
12	0.01233	-0.0259
13	-0.03039	0.00791
14	-0.0732	-0.01449
15	-0.03318	-0.00268
16	0.03753	0.000718983
17	0.02047	0.00251
18	-0.04083	-0.00317
19	-0.03408	-0.00297
20	-0.07136	-0.00385
21	0.00213	-0.01999
22	0.06805	0.00216
23	0.08358	-0.00696
24	-0.02235	0.01379
25	-0.0089	-0.00144
26	0.02307	-0.00964
27	-0.0259	0.01115
28	0.04258	-0.00974
29	-0.06257	-0.00435
30	-0.02247	0.01034
31	-0.02123	0.02702
32	-0.01371	0.01726
33	-0.02093	-0.00347
34	-0.02356	0.0096
35	0.0291	0.00537
36	-0.03028	0.02005
37	-0.01656	-0.01107
38	0.04086	-0.00139
39	0.04513	0.01547
40	-0.01517	0.00962
41	0.0274	-0.00812
42	-0.03891	-0.01712
43	0.04141	-0.00729
44	0.06082	-0.0155
45	0.03498	-0.000138179
46	-0.02243	0.0031
47	0.04308	-0.00255
48	0.02871	-0.01011
49	-0.00863	-0.00839
50	0.0518	0.00159
51	0.03051	-0.00464
52	0.00477	-0.01114
53	-0.03582	-0.01727
54	0.000774836	-0.01296
55	-0.01033	-0.000112363
56	0.01053	-0.01024
57	-0.04982	-0.00141
58	-0.00173	-0.00353
59	-0.04854	0.01456
60	-0.00265	0.01857
61	0.05272	0.01726
62	-0.01738	0.01879
63	-0.02531	-0.000559617
64	-0.04078	-0.00167
65	-0.0162	0.000636356
66	-0.01539	0.01493
67	0.00957	0.000934201
68	-0.00253	-0.00281
69	-0.03518	0.00871
70	-0.02865	-0.00298
71	0.06433	0.00324
72	0.02043	0.0104
73	0.02016	0.00175
74	0.00964	0.00457
75	0.02023	0.00547
76	0.00121	-0.01276
77	0.00591	-0.00367
78	-0.04365	-0.01428
79	-0.00805	0.00103
80	-0.04465	-0.00285
81	-0.09452	-0.01162
82	-0.13556	0.000259123
83	0.01628	-0.01134
84	-0.0124	-0.01267
85	0.00519	0.00166
86	0.00995	0.00305
87	-0.04741	0.00646
88	0.04252	-0.0106
89	-0.05439	-0.01989
90	-0.03766	0.01893
91	-0.022	0.01029
92	-0.02198	-0.00706
93	0.02859	-0.00142
94	-0.01073	0.00558
95	0.02976	0.00168
96	-0.06812	-0.02605
97	-0.02223	-0.00997
98	0.02913	-0.00312
99	0.03384	0.00183
100	0.03805	0.01962
101	0.03296	-0.00126
102	-0.04418	-0.00523
103	-0.00375	-0.00574
104	-0.03303	-0.00515
105	8.52653e-05	0.00387
106	0.00572	-0.00429
107	0.00532	0.00032661
108	-0.04953	0.0085
109	0.05669	0.00551
110	0.00139	0.01441
111	0.00104	-0.01038
112	0.0293	-0.00141
113	-0.01062	-0.01759
114	0.000453982	0.0006434
115	-0.03369	-0.01999
116	-0.04422	0.00302
117	-0.02514	-0.00888
118	-0.03079	-0.00307
119	-0.00281	-0.00135
120	-0.02185	0.00874
121	0.00413	0.0085
122	0.00234	-0.02027
123	-0.00393	-0.01738
124	0.01005	-0.00353
125	0.0121	0.02765
126	0.01173	-0.000221776
127	0.01191	0.00827
128	-0.05671	0.01193
129	-0.0032	0.00848
130	-0.03046	0.00152
131	0.03879	0.00616
132	0.0247	0.00865
133	-0.03967	0.0111
134	-0.09924	0.02132
135	-0.05476	0.00414
136	-0.04546	0.00921
137	0.04242	0.00514
138	1.44376e-05	-0.00121
139	-0.02498	0.002
140	0.0102	-0.01037
141	0.00475	-0.00949
142	-0.00404	0.017
143	-0.00572	-0.00433
144	-0.00316	0.02397
145	0.01439	0.00501
146	-0.00933	0.01264
147	-0.02934	-0.000389111
148	-0.03133	-0.01813
149	-0.0324	-0.00976
150	-0.0026	-0.01156
151	0.01188	0.0087
152	0.08664	-0.00886
153	-0.0254	0.000895783
154	0.00785	0.00584
155	-0.03529	0.01626
156	-0.00424	0.000375101
157	-0.02918	-0.0018
158	0.00403	-0.00278
159	0.01307	-0.000201972
160	0.02708	-0.00326
161	0.00971	-0.00015415
162	0.03046	-0.00128
163	-0.03272	0.000196629
164	-0.00401	0.01694
165	0.00289	0.00199
166	-0.0522	0.000482738
167	-0.04487	0.01219
168	0.03912	0.01033
169	0.01954	-0.00275
170	0.01773	-0.00766
171	0.06725	0.00992
172	0.031	0.01328
173	0.04355	-0.0101
174	0.02908	-0.01439
175	0.07496	-0.00167
176	0.06547	0.00185
177	0.10053	-0.01222
178	0.01876	0.01011
179	0.03057	-0.00572
180	-0.02025	0.00974
181	0.04664	0.00724
182	0.08825	0.01842
183	0.00764	0.00889
184	0.00846	-0.01203
185	0.00858	-0.0041
186	0.12028	0.01
187	0.00237	-0.01227
188	0.01528	-0.02179
189	-0.04942	-0.00966
190	0.06726	0.00527
191	-0.0621	0.01153
192	0.000426354	-0.00333
193	0.03468	0.00523
194	-0.00266	-0.0025
195	0.01353	0.01137
196	-0.01236	-0.01145
197	0.00842	-0.00883
198	-0.02135	0.01211
199	0.00913	0.02287
200	0.02347	-0.01835
201	-0.05589	-0.01091
202	-0.01947	-0.00403
203	-0.01485	0.00869
204	0.0191	-0.02455
205	-0.09347	0.00462
206	-0.02832	0.01354
207	-0.00236	0.01174
208	0.01974	0.00745
209	0.00553	-0.00258
210	0.0208	-0.01577
211	-0.03537	-0.00365
212	-0.0766	0.00465
213	-0.05614	-0.00956
214	0.01839	-0.00438
215	-0.00802	0.01435
216	-0.0584	-0.01883
217	-0.01542	0.0033
218	0.01457	-0.01676
219	0.01493	0.00837
220	-0.00271	0.01854
221	0.05523	0.01175
222	0.01513	0.01692
223	0.06543	0.01595
224	-0.02163	0.01331
225	0.00824	0.01029
226	0.07674	-0.01427
227	0.02525	-0.00298
228	-0.0033	-0.000474807
229	0.02129	0.000282828
230	0.000984434	-0.00864
231	-0.0086	-0.0173
232	0.00194	-0.00735
233	0.03516	-0.01545
234	0.04768	0.00437
235	0.03019	-0.03063
236	0.05936	0.01676
237	0.0425	0.00327
238	0.08306	0.0074
239	0.08323	-0.01038
240	-0.02376	-0.01123
241	-0.01254	0.00584
242	-0.01823	-0.00301
243	0.09164	0.00318
244	-0.02158	0.00578
245	-0.05583	0.01316
246	0.06497	-0.01152
247	0.04567	-0.00273
248	-0.00772	-0.000164321
249	0.09354	0.00759
250	-0.01524	-0.00106
251	-0.00192	0.00646
252	-0.07286	-0.00609
253	0.01706	-0.02248
254	0.06288	-0.00282
255	-0.00446	-0.02789
256	0.02541	-0.01747
257	-0.03089	0.00073898
258	-0.0313	-0.01843
259	0.00703	-0.00487
260	-0.0221	-0.02091
261	-0.03354	-0.00586
262	-0.01705	-0.00141
263	-0.06916	-0.00879
264	-0.00791	0.01751
265	-0.01613	-0.02268
266	-0.01759	-0.01368
267	0.000973803	0.01741
268	0.01091	0.0098
269	0.01444	0.00702
270	0.02455	0.01717
271	0.01068	-0.012
272	0.04848	7.05863e-05
273	0.02319	0.01594
274	-0.00639	0.02005
275	0.00192	-0.00415
276	0.0558	0.00441
277	-0.01332	-0.00772
278	0.02687	0.01433
279	-0.0161	-0.00831
280	0.03101	0.00609
281	0.0271	-0.0142
282	-0.01257	0.01545
283	-0.01251	-0.00122
284	-0.0436	-0.00379
285	0.01698	0.000349067
286	-0.04723	-0.01153
287	-0.09827	0.01159
288	-0.0248	-0.00289
289	0.00612	-0.00486
290	-0.0254	0.01994
291	0.05675	0.00203
292	-0.03084	0.00412
293	0.03269	-0.01372
294	-0.02033	0.00788
295	-0.05767	-0.01112
296	0.05647	-0.01753
297	0.05227	0.00379
298	0.02515	-0.01449
299	0.0278	0.01839
300	-0.02613	-0.02549
301	-0.02404	-0.01715
302	-0.03346	-0.000347229
303	-0.00762	0.00255
304	-0.00664	-0.01823
305	-0.05776	-0.00465
306	-0.04428	-0.01452
307	-0.0391	-0.02876
308	-0.03934	-0.00585
309	-0.04305	-0.00906
310	-0.0254	0.01296
311	-0.00699	0.02959
312	0.01755	0.02435
313	-0.02399	-0.00432
314	0.02713	-0.000565518
315	0.01025	-0.03429
316	-0.05691	0.000360197
317	0.02169	-0.01008
318	-0.03582	-0.00405
319	-0.04394	0.000175279
320	0.05206	0.02204
321	0.06435	-0.0124
322	-0.03055	0.01434
323	-0.0202	-0.002
324	-0.04409	-0.00137
325	0.04179	0.02489
326	-0.01015	0.000386851
327	0.03299	-0.000119667
328	0.01461	-0.00323
329	0.03235	-0.00703
330	0.03223	0.01245
331	-0.00805	0.00542
332	-0.00114	0.01272
333	-0.04732	-0.02275
334	-0.02466	-0.00972
335	0.01965	-0.00251
336	0.00939	0.00298
337	0.00206	-0.000151604
338	0.02798	0.0214
339	0.02904	0.00479
340	0.06341	-0.000281878
341	0.02631	0.00571
342	0.02169	0.00279
343	-0.02792	0.000428643
344	0.02397	0.00535
345	-0.00214	-0.00299
346	-0.00253	0.00316
347	-0.04919	0.01161
348	-0.06546	0.00114
349	0.0072	0.01696
350	0.06836	0.00577
351	-0.04408	0.00746
352	-0.03006	0.00614
353	-0.01126	0.0039
354	0.09195	-0.00913
355	-0.01158	0.00547
356	0.00133	-0.01831
357	0.02906	-0.00513
358	0.00217	0.01656
359	-0.0607	0.0142
360	-0.03198	0.00816
361	0.02594	0.01607
362	-0.04309	0.00259
363	0.03022	-0.02536
364	-0.02456	-0.01996
365	0.00818	0.03705
366	0.03198	-0.02868
367	-0.02025	-0.00353
368	-0.0439	0.00767
369	0.09703	-0.01874
370	-0.01778	0.02296
371	0.01594	-0.01066
372	0.0668	-0.01684
373	0.00515	0.00315
374	0.00206	0.00872
375	0.06056	-0.03033
376	0.01879	0.00911
377	0.0432	0.00673
378	0.01282	0.01674
379	0.10249	0.0139
380	0.01655	0.00228
381	0.01007	0.02232
382	-0.01731	-0.00134
383	-0.01549	0.02394
384	0.01564	0.0167
385	-0.04404	-0.00139
386	0.00298	0.0098
387	-0.00371	-0.01569
388	0.01623	0.01725
389	-0.05269	0.01981
390	-0.02566	0.00324
391	0.0094	0.000110952
392	-0.000377064	3.44846e-05
393	0.07065	0.01008
394	-0.04912	0.01417
395	0.00974	0.000378388
396	-0.0061	0.00253
397	0.01993	0.01229
398	0.07159	0.00498
399	-0.01627	0.00154
400	-0.0348	0.00603
401	-0.01211	0.01877
402	0.02493	0.01164
403	-0.02111	0.00862
404	-0.0179	0.01213
405	0.08274	0.00133
406	0.01522	-0.00989
407	0.03349	-0.00188
408	-0.00885	-0.0061
409	-0.01892	-0.01359
410	0.02941	-0.000980824
411	-0.03028	-0.00746
412	0.06813	0.01276
413	0.04303	0.02198
414	-0.04813	0.00719
415	-0.00547	-0.02462
416	-0.03235	-0.00779
417	-0.00619	-0.00882
418	-0.01592	0.01321
419	0.05245	0.02614
420	0.02941	-0.00656
421	-0.000992151	0.00488
422	-0.08965	0.00358
423	0.0111	0.0171
424	-0.02707	0.01776
425	0.00283	0.00706
426	0.02481	0.01483
427	0.03693	0.04404
428	-0.03551	-0.00554
429	-0.00385	0.00154
430	-0.02229	0.00607
431	-0.05408	0.00437
432	-0.0523	-0.00582
433	-0.00667	-0.01879
434	0.02374	0.01278
435	-0.05201	-0.01556
436	-0.05768	0.00792
437	-0.03927	-0.01239
438	-0.02533	-0.01992
439	-0.04984	0.01369
440	0.03015	-0.00589
441	0.02691	0.00586
442	0.000956142	0.000978927
443	0.01494	0.00552
444	0.04355	-0.00689
445	0.02784	-0.00873
446	0.01515	-0.00641
447	0.0342	-0.01077
448	0.05521	-0.02281
449	0.05245	0.00132
450	-0.05381	-0.00153
451	0.03548	-0.00919
452	-0.03131	0.01305
453	0.05704	-0.01624
454	0.02486	-0.00635
455	0.0074	0.01955
456	-0.00368	0.007
457	0.00964	0.00751
458	-0.01624	-0.01082
459	-0.0543	-0.01055
460	-0.01152	-0.01736
461	-0.02363	0.00844
462	-0.05761	-0.01974
463	0.042	-0.01711
464	-0.03945	0.01133
465	-0.01921	0.00663
466	0.00147	-0.01312
467	-0.05273	0.00476
468	-0.003	0.00914
469	-0.01574	-7.78068e-05
470	0.00184	0.00163
471	-0.01212	0.01305
472	-0.02022	0.01034
473	-0.06131	0.00272
474	-0.04549	0.00835
475	-0.11164	0.0055
476	-0.01389	0.01986
477	-0.07723	0.00255
478	0.00214	0.0233
479	0.02432	0.00445
480	0.00207	-0.00416
481	0.0517	-0.00859
482	-0.01784	0.00816
483	-0.03585	-0.02054
484	-0.05736	-0.00883
485	-0.03445	-0.00692
486	0.00182	-0.000153004
487	0.03855	-0.000141957
488	-0.08302	-0.02418
489	0.000623142	-0.01301
490	-0.04331	-0.01013
491	-0.01191	-0.01369
492	-0.03507	-0.02409
493	0.06485	-0.01865
494	0.0363	0.000316301
495	0.00525	-0.01246
496	-0.0277	-0.01153
497	-0.07079	-0.00387
498	0.01626	-0.01765
499	-0.01155	0.01048
500	0.03786	0.0062
501	0.04954	-0.00236
502	0.02819	-0.01328
503	-0.00267	-0.00724
504	0.00624	-0.01009
505	-0.0035	0.00781
506	0.02391	0.000234889
507	0.02031	0.00632
508	-0.00253	0.00435
509	0.04166	-0.00187
510	-0.00816	0.02001
511	-0.05549	0.0013
512	-0.03175	0.00188
513	-0.0386	0.00152
514	0.0329	5.22201e-05
515	0.04249	-0.00773
516	-0.02125	0.0113
517	-0.04745	-0.01491
518	-0.04791	-0.0099
519	0.01257	-0.00677
520	-0.06602	0.01366
521	0.07422	-0.00256
522	-0.07608	0.00744
523	-0.03333	0.01355
524	-0.00185	-0.00342
525	0.04767	0.01733
526	-0.01635	0.00295
527	0.05058	0.01094
528	-0.03586	0.02402
529	-0.01144	0.02182
530	-0.03282	0.0175
531	-0.04475	0.0173
532	-0.01894	0.01943
533	-0.06964	-0.01238
534	-0.01275	0.03842
535	-0.01746	-0.00735
536	-0.02657	-0.00587
537	0.02381	-0.02474
538	-0.03574	0.000984279
539	-0.07077	0.00037887
540	0.02877	0.00954
541	0.03231	-0.0057
542	0.01689	-0.00053873
543	-0.05121	0.00286
544	-0.06381	0.00132
545	-0.03476	0.00145
546	-0.06011	0.0042
547	-0.02581	-0.00668
548	-0.03056	0.01512
549	-0.08437	-0.000314851
550	-0.02322	0.00899
551	-0.02243	4.16672e-05
552	-0.05837	-0.01663
553	-0.02178	-0.00532
554	-0.01354	-0.0109
555	-0.07019	0.01402
556	-0.05073	0.01488
557	0.04322	0.00249
558	-0.05604	0.00288
559	0.00481	-0.00541
560	-0.03967	0.02714
561	0.0026	-0.01495
562	-0.03227	0.01536
563	-0.02954	0.02495
564	-0.04951	-0.00713
565	-0.10169	0.01583
566	0.03811	0.0042
567	-0.01268	0.00508
568	0.02476	0.00369
569	0.03068	0.00932
570	-0.01016	0.00436
571	0.00258	0.021
572	0.00873	0.01888
573	0.01987	0.01574
574	-0.0214	-0.01009
575	-0.04528	0.00251
576	-0.01244	0.01403
577	0.06615	0.00418
578	0.000951381	0.01482
579	0.03633	0.0102
580	0.10459	0.01083
581	-0.02512	0.0086
582	0.04713	0.01352
583	0.01456	0.00989
584	0.1103	0.02694
585	0.05986	0.00401
586	0.03339	-0.00712
587	-0.00672	0.01582
588	-0.00717	-0.00895
589	-0.05844	0.01153
590	-0.03886	-0.01268
591	0.05917	-0.02545
592	-0.03228	0.00876
593	0.06751	0.00298
594	-0.02525	-0.01248
595	-0.00195	0.00329
596	-0.05206	-0.01626
597	-0.04355	0.00135
598	-0.03847	-0.00129
599	-0.01329	0.00199
600	-0.02173	-0.00355
601	-0.04203	0.00573
602	-0.09874	0.01767
603	0.02751	0.01684
604	-0.0662	0.00577
605	-0.02683	0.02419
606	0.04109	-0.00703
607	-0.05761	0.00752
608	0.01598	-0.006
609	0.0283	0.0191
610	0.03328	0.00176
611	0.00134	0.01247
612	0.00206	0.0071
613	0.03793	0.01299
614	-0.0221	-0.00848
615	0.01619	0.017
616	-0.01492	-0.00989
617	0.01074	-0.02957
618	0.10527	-0.00699
619	0.03436	0.00215
620	-0.02936	-0.00404
621	-0.0256	0.01135
622	0.01344	-0.00113
623	0.02094	-0.02121
624	-0.04102	-0.00559
625	0.01597	0.02001
626	-0.03225	-0.000180171
627	-0.06313	0.01016
628	-0.06437	-0.00404
629	0.00399	0.00542
630	-0.0069	0.00578
631	-0.03882	-0.01047
632	-0.0092	0.00446
633	0.01909	-0.00554
634	0.04404	0.01377
635	-0.04824	-0.00295
636	-0.04381	-0.00424
637	0.01283	0.01169
638	0.04083	0.00751
639	0.0332	-0.02656
640	0.09298	0.01466
641	0.13131	0.00507
642	0.22051	-0.00147
643	0.38338	0.01284
644	0.4999	0.03298
645	0.66836	0.04591
646	0.74664	0.03441
647	0.74702	0.05776
648	0.82062	0.06537
649	0.79528	0.05538
650	0.87716	0.05618
651	0.85982	0.04742
652	0.90745	0.05905
653	0.95581	0.07659
654	0.92518	0.05252
655	0.91153	0.07225
656	0.92661	0.07195
657	0.9353	0.06873
658	0.94733	0.06597
659	0.97757	0.07467
660	0.95293	0.06778
661	0.97669	0.0504
662	0.88238	0.06525
663	0.934	0.09488
664	0.93877	0.0852
665	0.92642	0.0864
666	0.93177	0.09854
667	0.99407	0.08174
668	0.95638	0.07745
669	0.94389	0.10566
670	0.8423	0.0814
671	0.91672	0.08496
672	0.94911	0.11476
673	0.86637	0.11261
674	0.88869	0.10933
675	0.85705	0.09524
676	0.91167	0.11739
677	0.97398	0.07834
678	0.97459	0.07943
679	0.91756	0.07777
680	0.93985	0.11316
681	0.92399	0.08377
682	0.90547	0.09875
683	0.9161	0.08778
684	1	0.09447
685	0.9315	0.09125
686	0.86001	0.08684
687	0.93287	0.10147
688	0.88222	0.10545
689	0.83382	0.1061
690	0.84976	0.09787
691	0.88392	0.08809
692	0.88485	0.12368
693	0.88689	0.11641
694	0.84346	0.08645
695	0.87028	0.11089
696	0.86805	0.09037
697	0.85213	0.08866
698	0.86796	0.0979
699	0.89394	0.1184
700	0.87421	0.1167
701	0.83075	0.09904
702	0.85925	0.08978
703	0.85654	0.10413
704	0.87352	0.09577
705	0.86614	0.10137
706	0.82771	0.11472
707	0.83838	0.10263
708	0.86499	0.1109
709	0.85142	0.09843
710	0.82711	0.10322
711	0.82157	0.09523
712	0.81969	0.10104
713	0.90876	0.1043
714	0.80902	0.1276
715	0.77603	0.12159
716	0.79243	0.09833
717	0.83527	0.10313
718	0.76761	0.12115
719	0.88046	0.10292
720	0.83222	0.0987
721	0.82552	0.11489
722	0.78262	0.09568
723	0.82881	0.09118
724	0.77248	0.11168
725	0.8498	0.10979
726	0.86137	0.13199
727	0.83006	0.10028
728	0.82229	0.13306
729	0.81668	0.12005
730	0.7798	0.13717
731	0.82992	0.12171
732	0.83882	0.1368
733	0.76191	0.11576
734	0.79946	0.11242
735	0.77691	0.13278
736	0.82142	0.11229
737	0.79623	0.12871
738	0.74804	0.11423
739	0.79323	0.11344
740	0.7528	0.12135
741	0.79542	0.11161
742	0.76057	0.10489
743	0.7698	0.13104
744	0.76489	0.12244
745	0.74668	0.12385
746	0.77789	0.12634
747	0.74036	0.11737
748	0.71842	0.11889
749	0.80085	0.14421
750	0.80151	0.12192
751	0.76509	0.12482
752	0.72471	0.1132
753	0.7512	0.11464
754	0.74624	0.10988
755	0.75987	0.10825
756	0.73107	0.10799
757	0.7082	0.09313
758	0.71123	0.1037
759	0.74497	0.10745
760	0.72672	0.11894
761	0.80323	0.13991
762	0.78685	0.10306
763	0.70628	0.11334
764	0.68785	0.11153
765	0.71889	0.11435
766	0.69426	0.10651
767	0.77342	0.11872
768	0.68981	0.12905
769	0.73687	0.12636
770	0.69976	0.11084
771	0.70471	0.11585
772	0.69004	0.115
773	0.7126	0.1131
774	0.69082	0.12858
775	0.75954	0.11613
776	0.68161	0.12903
777	0.74016	0.11404
778	0.68733	0.10335
779	0.69944	0.10261
780	0.62119	0.1206
781	0.72138	0.12519
782	0.73235	0.12304
783	0.69719	0.10163
784	0.64335	0.12207
785	0.73918	0.12025
786	0.64359	0.11146
787	0.75795	0.12101
788	0.64396	0.10575
789	0.65884	0.11655
790	0.7133	0.12573
791	0.69684	0.13473
792	0.65184	0.09984
793	0.7048	0.12028
794	0.68837	0.11731
795	0.65463	0.09455
796	0.73054	0.10393
797	0.61525	0.10439
798	0.60396	0.11087
799	0.64375	0.11253
800	0.62941	0.12445
801	0.70435	0.12901
802	0.66407	0.12057
803	0.66455	0.1168
804	0.65963	0.10322
805	0.71131	0.11274
806	0.70585	0.10201
807	0.66598	0.1225
808	0.68909	0.11005
809	0.65711	0.13911
810	0.66737	0.10611
811	0.6672	0.11857
812	0.60754	0.13344
813	0.61729	0.13244
814	0.59584	0.1258
815	0.64525	0.10304
816	0.65756	0.13166
817	0.64882	0.12328
818	0.66986	0.11809
819	0.64486	0.1438
820	0.62646	0.11654
821	0.58474	0.12419
822	0.66676	0.11893
823	0.63475	0.1308
824	0.63973	0.12982
825	0.62783	0.13576
826	0.61043	0.14476
827	0.62564	0.12458
828	0.53414	0.14508
829	0.59768	0.12412
830	0.64682	0.13122
831	0.60779	0.12143
832	0.61566	0.13091
833	0.59098	0.11788
834	0.6139	0.10426
835	0.64858	0.13394
836	0.60607	0.12274
837	0.60121	0.11599
838	0.57656	0.11885
839	0.54392	0.1129
840	0.5928	0.125
841	0.61329	0.11783
842	0.58373	0.11273
843	0.56526	0.10922
844	0.63349	0.11788
845	0.55861	0.12109
846	0.5729	0.11286
847	0.57188	0.12658
848	0.57362	0.11578
849	0.50476	0.1197
850	0.54177	0.11301
851	0.52396	0.11431
852	0.51904	0.11783
853	0.59087	0.13328
854	0.59477	0.10273
855	0.54869	0.1188
856	0.60773	0.10498
857	0.59949	0.1287
858	0.56116	0.11048
859	0.58103	0.11812
860	0.53214	0.11796
861	0.55762	0.12335
862	0.54019	0.13671
863	0.56421	0.1255
864	0.56613	0.13033
865	0.50111	0.10384
866	0.54014	0.11319
867	0.54789	0.12952
868	0.55854	0.13668
869	0.5776	0.10329
870	0.53688	0.13177
871	0.56753	0.11218
872	0.55693	0.13112
873	0.4643	0.12791
874	0.52425	0.13665
875	0.5226	0.11649
876	0.57935	0.12083
877	0.59947	0.12158
878	0.50714	0.12377
879	0.50824	0.11857
880	0.52508	0.13364
881	0.51559	0.09872
882	0.49091	0.11945
883	0.56944	0.12722
884	0.50423	0.1406
885	0.51481	0.13631
886	0.50825	0.10747
887	0.50029	0.11934
888	0.46018	0.12843
889	0.48109	0.09125
890	0.56051	0.12522
891	0.50435	0.11839
892	0.53136	0.10133
893	0.54185	0.10713
894	0.46638	0.10803
895	0.52376	0.10824
896	0.46384	0.1159
897	0.50123	0.11493
898	0.47769	0.13433
899	0.56133	0.12471
900	0.44545	0.11321
901	0.44652	0.12863
902	0.53005	0.10923
903	0.53801	0.1089
904	0.478	0.13387
905	0.55478	0.12522
906	0.4548	0.13289
907	0.50094	0.13398
908	0.41947	0.15704
909	0.50567	0.13323
910	0.50517	0.13093
911	0.53561	0.10206
912	0.46571	0.13594
913	0.41604	0.10635
914	0.45249	0.11203
915	0.52117	0.11375
916	0.46206	0.14633
917	0.55843	0.13885
918	0.5137	0.14021
919	0.47189	0.14335
920	0.42574	0.11745
921	0.48307	0.12187
922	0.42985	0.12088
923	0.46725	0.14125
924	0.47015	0.1365
925	0.44271	0.11602
926	0.48676	0.12082
927	0.44646	0.12466
928	0.44817	0.10448
929	0.47182	0.13467
930	0.48184	0.14582
931	0.46071	0.10845
932	0.42547	0.11103
933	0.43757	0.12334
934	0.31834	0.1192
935	0.42988	0.1255
936	0.47503	0.13468
937	0.44226	0.14751
938	0.34521	0.12441
939	0.39494	0.13245
940	0.44446	0.13463
941	0.40789	0.11426
942	0.37521	0.14072
943	0.39019	0.12027
944	0.42072	0.1134
945	0.43111	0.13193
946	0.41945	0.13656
947	0.42369	0.13032
948	0.43457	0.1205
949	0.41259	0.13257
950	0.47634	0.10652
951	0.46041	0.1244
952	0.4775	0.13636
953	0.45789	0.13191
954	0.38241	0.11513
955	0.40199	0.13364
956	0.4445	0.14696
957	0.46612	0.12192
958	0.43094	0.11541
959	0.42653	0.13815
960	0.44274	0.12782
961	0.41764	0.12654
962	0.39024	0.14832
963	0.4527	0.12675
964	0.36883	0.13993
965	0.42746	0.11807
966	0.37078	0.11069
967	0.40028	0.14105
968	0.38873	0.12639
969	0.46057	0.1201
970	0.4668	0.12246
971	0.42517	0.10106
972	0.46679	0.14291
973	0.46076	0.14721
974	0.40354	0.15222
975	0.40104	0.12759
976	0.42696	0.09729
977	0.44731	0.12567
978	0.48128	0.12643
979	0.41138	0.11778
980	0.44763	0.1323
981	0.3439	0.1249
982	0.3363	0.13073
983	0.41754	0.11905
984	0.39414	0.11937
985	0.46542	0.1304
986	0.41141	0.11575
987	0.4347	0.12786
988	0.45244	0.10334
989	0.39082	0.13045
990	0.42375	0.11636
991	0.38688	0.11486
992	0.44753	0.12374
993	0.34602	0.13224
994	0.39327	0.12639
995	0.39751	0.12619
996	0.45008	0.13614
997	0.39152	0.13647
998	0.40435	0.13774
999	0.38861	0.10908
1000	0.3662	0.0996
1001	0.2976	0.11928
1002	0.34512	0.10695
1003	0.3591	0.13113
1004	0.39615	0.13101
1005	0.38276	0.12737
1006	0.35724	0.11681
1007	0.40827	0.12793
1008	0.35669	0.12945
1009	0.35875	0.12951
1010	0.30666	0.11688
1011	0.37487	0.11662
1012	0.29833	0.13129
1013	0.38563	0.12324
1014	0.36157	0.10848
1015	0.29345	0.09884
1016	0.3194	0.1204
1017	0.29345	0.13333
1018	0.32835	0.11048
1019	0.3405	0.1039
1020	0.44402	0.10606
1021	0.48643	0.11097
1022	0.38865	0.13816
1023	0.40332	0.11697
1024	0.33542	0.11476
1025	0.40642	0.14336
1026	0.35623	0.10977
1027	0.40901	0.12488
1028	0.34465	0.12794
1029	0.41437	0.13361
1030	0.30696	0.13271
1031	0.34283	0.11444
1032	0.41603	0.12839
1033	0.35924	0.12063
1034	0.32121	0.13448
1035	0.40996	0.13507
1036	0.40842	0.13045
1037	0.36635	0.13228
1038	0.38261	0.14258
1039	0.32481	0.11937
1040	0.4249	0.12756
1041	0.36383	0.10937
1042	0.32458	0.1191
1043	0.29473	0.10939
1044	0.3563	0.09826
1045	0.32886	0.12969
1046	0.38418	0.11716
1047	0.41796	0.11128
1048	0.36438	0.11811
1049	0.32062	0.10851
1050	0.31508	0.11284
1051	0.33892	0.12955
1052	0.25053	0.1229
1053	0.25692	0.11307
1054	0.28463	0.11067
1055	0.36449	0.11323
1056	0.27093	0.12365
1057	0.33465	0.11937
1058	0.27844	0.11327
1059	0.32743	0.12278
1060	0.28767	0.11911
1061	0.29081	0.10935
1062	0.28255	0.11941
1063	0.26721	0.10802
1064	0.35035	0.12412
1065	0.33627	0.1251
1066	0.33961	0.10477
1067	0.41221	0.08372
1068	0.35128	0.13325
1069	0.3788	0.12707
1070	0.33309	0.12188
1071	0.33786	0.1131
1072	0.36526	0.11319
1073	0.35727	0.11023
1074	0.32328	0.11793
1075	0.33021	0.13948
1076	0.32656	0.13214
1077	0.32341	0.10617
1078	0.31487	0.135
1079	0.27707	0.11534
1080	0.30054	0.12813
1081	0.34841	0.12523
1082	0.28553	0.11957
1083	0.332	0.11764
1084	0.31712	0.12019
1085	0.2915	0.11769
1086	0.3347	0.11619
1087	0.29103	0.11339
1088	0.34693	0.13128
1089	0.35859	0.13518
1090	0.26578	0.10911
1091	0.25554	0.12957
1092	0.30054	0.12011
1093	0.36187	0.12996
1094	0.33272	0.11787
1095	0.30916	0.13585
1096	0.34669	0.11778
1097	0.33814	0.12215
1098	0.26268	0.11636
1099	0.33734	0.13193
1100	0.26285	0.11952
1101	0.29022	0.12181
1102	0.2722	0.12366
1103	0.28464	0.12886
1104	0.3105	0.10434
1105	0.27334	0.11045
1106	0.28428	0.1437
1107	0.29766	0.12544
1108	0.30694	0.12294
1109	0.28976	0.14597
1110	0.25798	0.13932
1111	0.19557	0.12434
1112	0.19669	0.14205
1113	0.27867	0.11624
1114	0.2459	0.11472
1115	0.34482	0.13189
1116	0.26597	0.13406
1117	0.29791	0.12219
1118	0.24364	0.13498
1119	0.30222	0.12233
1120	0.25235	0.13325
1121	0.33319	0.12484
1122	0.31668	0.13308
1123	0.33077	0.12259
1124	0.30931	0.10751
1125	0.30453	0.13232
1126	0.26626	0.14028
1127	0.28549	0.12855
1128	0.2851	0.15194
1129	0.28113	0.13987
1130	0.24682	0.13092
1131	0.2182	0.11942
1132	0.26315	0.1336
1133	0.25345	0.15248
1134	0.28834	0.13497
1135	0.23153	0.12105
1136	0.24581	0.12549
1137	0.24041	0.11507
1138	0.2811	0.12217
1139	0.18291	0.1164
1140	0.26499	0.10751
1141	0.23667	0.11327
1142	0.21774	0.1125
1143	0.28888	0.11378
1144	0.27224	0.12708
1145	0.21926	0.12267
1146	0.20117	0.10576
1147	0.19206	0.10884
1148	0.2768	0.13665
1149	0.29799	0.13413
1150	0.25071	0.13514
1151	0.26453	0.12604
1152	0.26458	0.12455
1153	0.27508	0.1329
1154	0.25389	0.13657
1155	0.29845	0.12466
1156	0.25108	0.11808
1157	0.23637	0.12927
1158	0.27483	0.11623
1159	0.23016	0.12663
1160	0.31701	0.14143
1161	0.23671	0.09756
1162	0.29503	0.11952
1163	0.27363	0.11089
1164	0.22327	0.12681
1165	0.26202	0.12144
1166	0.24409	0.12365
1167	0.19735	0.10736
1168	0.25881	0.10954
1169	0.27226	0.12073
1170	0.22392	0.11245
1171	0.28023	0.10677
1172	0.22753	0.12237
1173	0.21835	0.10219
1174	0.25988	0.10849
1175	0.22732	0.11492
1176	0.27409	0.13204
1177	0.24577	0.11377
1178	0.21489	0.10779
1179	0.27643	0.12239
1180	0.18976	0.10971
1181	0.21869	0.12699
1182	0.2316	0.1276
1183	0.23716	0.09786
1184	0.20391	0.09183
1185	0.28148	0.11638
1186	0.21883	0.1162
1187	0.21463	0.12164
1188	0.17294	0.13494
1189	0.23714	0.1541
1190	0.20147	0.10991
1191	0.19255	0.108
1192	0.24979	0.12494
1193	0.2374	0.10215
1194	0.17792	0.11809
1195	0.10925	0.11776
1196	0.23388	0.11878
1197	0.26741	0.10212
1198	0.20806	0.11349
1199	0.20624	0.12511
1200	0.21618	0.11422
1201	0.21114	0.09865
1202	0.23095	0.12735
1203	0.20826	0.13087
1204	0.27724	0.11909
1205	0.29109	0.13279
1206	0.26095	0.11136
1207	0.17555	0.12465
1208	0.20492	0.13506
1209	0.19864	0.11098
1210	0.18044	0.11282
1211	0.20472	0.12778
1212	0.21414	0.12262
1213	0.1753	0.11537
1214	0.18571	0.11054
1215	0.1903	0.12518
1216	0.19915	0.12411
1217	0.22331	0.12777
1218	0.2269	0.10872
1219	0.21825	0.14427
1220	0.24851	0.12941
1221	0.12381	0.13347
1222	0.23295	0.1257
1223	0.26313	0.13038
1224	0.18611	0.11489
1225	0.21005	0.09276
1226	0.22644	0.10785
1227	0.27324	0.14535
1228	0.20592	0.14266
1229	0.15811	0.11657
1230	0.16256	0.13097
1231	0.22326	0.14023
1232	0.20343	0.11892
1233	0.15994	0.10838
1234	0.14431	0.12519
1235	0.14155	0.1052
1236	0.30337	0.12957
1237	0.14861	0.12823
1238	0.21885	0.12324
1239	0.24103	0.12626
1240	0.17175	0.1404
1241	0.21911	0.1068
1242	0.1775	0.10501
1243	0.22607	0.11362
1244	0.20927	0.10922
1245	0.31177	0.09902
1246	0.29464	0.11539
1247	0.18971	0.12144
1248	0.1691	0.11878
1249	0.20976	0.12521
1250	0.17691	0.13176
1251	0.16286	0.12755
1252	0.22681	0.10996
1253	0.21391	0.11093
1254	0.14591	0.1059
1255	0.19951	0.11782
1256	0.12274	0.13429
1257	0.14723	0.13507
1258	0.14656	0.13172
1259	0.15897	0.10205
1260	0.10181	0.12238
1261	0.15438	0.14369
1262	0.16257	0.11698
1263	0.15464	0.13828
1264	0.10197	0.1178
1265	0.15042	0.10905
1266	0.17995	0.14245
1267	0.14202	0.10619
1268	0.14695	0.12192
1269	0.16727	0.12314
1270	0.15131	0.14393
1271	0.17861	0.12777
1272	0.19138	0.12283
1273	0.17731	0.12846
1274	0.2357	0.11866
1275	0.19215	0.12883
1276	0.12742	0.11486
1277	0.12818	0.13156
1278	0.14163	0.12328
1279	0.16831	0.12638
1280	0.13638	0.12157
1281	0.25359	0.13293
1282	0.18233	0.11179
1283	0.1364	0.11469
1284	0.12838	0.1065
1285	0.12003	0.11033
1286	0.19571	0.10865
1287	0.20056	0.11992
1288	0.17659	0.11848
1289	0.15751	0.12786
1290	0.16995	0.11622
1291	0.11788	0.10859
1292	0.16426	0.11795
1293	0.22665	0.12163
1294	0.14284	0.12428
1295	0.13737	0.11236
1296	0.16786	0.10763
1297	0.11869	0.12972
1298	0.13714	0.12504
1299	0.18335	0.11018
1300	0.1541	0.12126
1301	0.12862	0.13588
1302	0.12044	0.10974
1303	0.15362	0.13498
1304	0.19908	0.1264
1305	0.17491	0.12901
1306	0.14028	0.12488
1307	0.15185	0.10466
1308	0.1637	0.10925
1309	0.1333	0.11021
1310	0.15419	0.11458
1311	0.23281	0.10005
1312	0.14443	0.1142
1313	0.16742	0.12377
1314	0.1924	0.13894
1315	0.19879	0.13645
1316	0.15168	0.12821
1317	0.21051	0.12064
1318	0.16441	0.1233
1319	0.12478	0.11055
1320	0.13092	0.13615
1321	0.10099	0.11845
1322	0.22231	0.10757
1323	0.1509	0.138
1324	0.1674	0.12817
1325	0.08251	0.12157
1326	0.1684	0.12756
1327	0.21804	0.13779
1328	0.13096	0.14255
1329	0.23361	0.13381
1330	0.18107	0.13038
1331	0.14877	0.1147
1332	0.14882	0.11799
1333	0.17301	0.13587
1334	0.13753	0.14215
1335	0.13228	0.10014
1336	0.13027	0.12424
1337	0.13335	0.12631
1338	0.18936	0.12523
1339	0.13174	0.11737
1340	0.18709	0.12636
1341	0.19187	0.12077
1342	0.21399	0.13843
1343	0.17005	0.13661
1344	0.1705	0.11881
1345	0.14631	0.13224
1346	0.12366	0.13235
1347	0.14084	0.13198
1348	0.12545	0.11511
1349	0.22332	0.13026
1350	0.11492	0.12293
1351	0.22876	0.10751
1352	0.12757	0.14163
1353	0.16031	0.11883
1354	0.15813	0.12936
1355	0.09715	0.13559
1356	0.09142	0.10454
1357	0.0686	0.12945
1358	0.19988	0.111
1359	0.16454	0.10301
1360	0.11386	0.12229
1361	0.11517	0.12643
1362	0.131	0.1234
1363	0.17046	0.12759
1364	0.11769	0.14304
1365	0.16426	0.13214
1366	0.07857	0.12666
1367	0.12023	0.11651
1368	0.14983	0.13838
1369	0.11912	0.13145
1370	0.09884	0.13072
1371	0.17741	0.13946
1372	0.20735	0.11556
1373	0.13692	0.12454
1374	0.16994	0.13953
1375	0.17318	0.11755
1376	0.23651	0.12626
1377	0.19504	0.12196
1378	0.13387	0.13687
1379	0.08826	0.12506
1380	0.12247	0.10459
1381	0.15601	0.12326
1382	0.19617	0.11773
1383	0.14029	0.10485
1384	0.16929	0.1281
1385	0.10875	0.11789
1386	0.13041	0.10782
1387	0.14551	0.13124
1388	0.1516	0.12561
1389	0.08843	0.11914
1390	0.14924	0.11961
1391	0.14128	0.13417
1392	0.17804	0.11431
1393	0.15925	0.12361
1394	0.16338	0.13166
1395	0.1765	0.12298
1396	0.09766	0.10874
1397	0.19127	0.12328
1398	0.14876	0.09837
1399	0.08953	0.12817
1400	0.1722	0.12963
1401	0.10665	0.10853
1402	0.14985	0.12559
1403	0.08979	0.15001
1404	0.11107	0.12886
1405	0.04193	0.1097
1406	0.04579	0.12193
1407	0.06759	0.10811
1408	0.09193	0.13271
1409	0.13689	0.13634
1410	0.14704	0.12635
1411	0.19925	0.12607
1412	0.10093	0.11628
1413	0.07062	0.12104
1414	0.11476	0.11651
1415	0.07115	0.12659
1416	0.07854	0.13019
1417	0.10141	0.1321
1418	0.11088	0.14105
1419	0.13593	0.15084
1420	0.11587	0.13089
1421	0.11762	0.1361
1422	0.08864	0.13842
1423	0.14701	0.11243
1424	0.12299	0.10994
1425	0.12559	0.12934
1426	0.05244	0.14676
1427	0.07751	0.14158
1428	0.06451	0.1265
1429	0.09057	0.13222
1430	0.11743	0.12648
1431	0.07819	0.10473
1432	0.0985	0.12975
1433	0.06444	0.13119
1434	0.10294	0.13451
1435	0.11159	0.13382
1436	0.10257	0.13321
1437	0.14088	0.13573
1438	0.0898	0.10797
1439	0.05037	0.11866
1440	0.10209	0.11784
1441	0.06916	0.11596
1442	0.16382	0.1308
1443	0.15611	0.11036
1444	0.07494	0.1192
1445	0.08698	0.12055
1446	0.03797	0.09893
1447	0.10317	0.12051
1448	0.08665	0.12808
1449	0.0755	0.10728
1450	0.13147	0.10511
1451	0.07905	0.1045
1452	0.053	0.13393
1453	0.16356	0.11885
1454	0.10995	0.13321
1455	0.04431	0.12897
1456	0.13432	0.1427
1457	0.15144	0.12853
1458	0.14162	0.12149
1459	0.11086	0.14392
1460	0.06311	0.12752
1461	0.10489	0.1291
1462	0.0791	0.11626
1463	0.15545	0.12362
1464	0.05347	0.14117
1465	0.1019	0.12654
1466	0.1167	0.11956
1467	0.05509	0.11303
1468	0.08326	0.12973
1469	0.03419	0.13254
1470	0.16964	0.12059
1471	0.12789	0.11521
1472	0.10191	0.1388
1473	0.0758	0.12535
1474	0.09512	0.12875
1475	0.0686	0.11622
1476	0.10273	0.1093
1477	0.10496	0.12845
1478	0.11055	0.13584
1479	0.17051	0.13319
1480	0.1051	0.12043
1481	0.07885	0.13978
1482	0.10113	0.1268
1483	0.09009	0.10702
1484	0.05595	0.12806
1485	0.10157	0.1195
1486	0.1686	0.14045
1487	0.12338	0.12963
1488	0.06608	0.11979
1489	0.10666	0.13865
1490	0.07392	0.12031
1491	0.04668	0.12332
1492	0.07133	0.12067
1493	0.05331	0.11979
1494	0.08806	0.11366
1495	0.02002	0.13032
1496	0.10306	0.10652
1497	0.12617	0.11367
1498	0.07864	0.12691
1499	0.10699	0.1061
1500	0.05462	0.11368
1501	0.14253	0.11999
1502	0.03315	0.12607
1503	0.06829	0.12192
1504	0.0512	0.11554
1505	0.13998	0.11419
1506	0.11984	0.12074
1507	0.06762	0.11344
1508	0.03763	0.11056
1509	0.06002	0.12146
1510	0.0567	0.11376
1511	0.17008	0.12644
1512	0.09156	0.12349
1513	0.07827	0.13082
1514	0.08674	0.1363
1515	0.1466	0.13075
1516	0.16027	0.14322
1517	0.05464	0.14027
1518	0.09788	0.14371
1519	0.07487	0.11956
1520	0.07464	0.12791
1521	0.08106	0.11709
1522	0.00904	0.13792
1523	0.0881	0.12198
1524	0.11027	0.12931
1525	0.13791	0.13199
1526	0.13689	0.14092
1527	0.12787	0.11881
1528	0.08294	0.11181
1529	0.11139	0.11027
1530	0.16512	0.13779
1531	0.10549	0.11526
1532	0.087	0.11382
1533	0.10625	0.11626
1534	0.08202	0.10365
1535	0.08325	0.1177
1536	0.06086	0.11368
1537	0.11801	0.13295
1538	0.12924	0.10932
1539	0.22466	0.12776
1540	0.17263	0.1468
1541	0.13871	0.1423
1542	0.13088	0.10052
1543	0.04947	0.13149
1544	0.03368	0.12606
1545	0.04045	0.13231
1546	0.05152	0.1482
1547	0.1416	0.13506
1548	0.08818	0.14343
1549	0.06956	0.13813
1550	0.11483	0.12078
1551	0.16066	0.12973
1552	0.11321	0.13896
1553	0.12408	0.13892
1554	0.11	0.09603
1555	0.12329	0.13266
1556	0.00767	0.11652
1557	0.12069	0.13113
1558	0.0921	0.13892
1559	0.07867	0.11724
1560	0.05145	0.12316
1561	0.06049	0.12134
1562	0.081	0.13694
1563	0.14573	0.12531
1564	0.02511	0.12341
1565	0.13733	0.10817
1566	0.05635	0.12944
1567	0.09276	0.11088
1568	0.04757	0.11332
1569	0.10445	0.12321
1570	0.11318	0.11295
1571	0.10586	0.1165
1572	0.11095	0.14722
1573	0.07116	0.1327
1574	0.07683	0.10255
1575	0.04179	0.12233
1576	0.10569	0.11705
1577	0.08833	0.1304
1578	0.12482	0.13
1579	0.10102	0.12379
1580	-0.03121	0.13104
1581	0.07723	0.11192
1582	0.03789	0.10714
1583	0.10745	0.13487
1584	0.0351	0.11952
1585	-0.01722	0.13054
1586	0.05975	0.10742
1587	0.05694	0.11373
1588	0.04751	0.12893
1589	0.07093	0.13243
1590	0.04427	0.12303
1591	0.00138	0.14279
1592	0.00221	0.11031
1593	0.08344	0.12467
1594	0.04248	0.10983
1595	0.06559	0.12704
1596	0.03648	0.11893
1597	0.06396	0.11468
1598	0.07051	0.12344
1599	-0.02172	0.10583
1600	0.11832	0.09457
1601	0.11912	0.12075
1602	0.08698	0.11562
1603	0.03716	0.12304
1604	0.05986	0.12934
1605	0.06112	0.09564
1606	0.05685	0.12929
1607	0.11456	0.12865
1608	0.07285	0.12888
1609	0.08174	0.10935
1610	0.02393	0.11198
1611	0.02168	0.12061
1612	0.092	0.14151
1613	0.08867	0.11315
1614	0.07118	0.12096
1615	0.11503	0.14126
1616	0.10436	0.13972
1617	0.00142	0.12953
1618	0.04807	0.13204
1619	0.06004	0.11918
1620	0.02753	0.1342
1621	0.05674	0.10792
1622	0.07849	0.1214
1623	0.07052	0.13094
1624	0.06523	0.11768
1625	0.07893	0.12773
1626	0.06018	0.12823
1627	0.079	0.1508
1628	0.03007	0.1298
1629	0.07012	0.13521
1630	0.03854	0.1322
1631	0.06179	0.12365
1632	0.05145	0.12042
1633	0.12072	0.10898
1634	0.09759	0.11439
1635	0.15201	0.11413
1636	0.08227	0.12804
1637	-0.01737	0.13818
1638	0.098	0.11796
1639	0.05222	0.10698
1640	0.03589	0.09871
1641	0.10304	0.12152
1642	0.0882	0.10643
1643	0.07279	0.13136
1644	0.13139	0.1084
1645	0.09546	0.1226
1646	0.11053	0.12409
1647	0.1142	0.12914
1648	0.14144	0.113
1649	0.10605	0.12713
1650	0.12378	0.1301
1651	0.1418	0.12205
1652	0.07693	0.12561
1653	0.05225	0.11409
1654	0.07353	0.11521
1655	0.08163	0.14324
1656	0.04613	0.12207
1657	0.05347	0.12187
1658	0.09114	0.113
1659	0.08103	0.13283
1660	0.08143	0.11503
1661	0.14544	0.13507
1662	0.09569	0.14244
1663	0.0803	0.14507
1664	0.06002	0.13837
1665	-0.01762	0.11643
1666	0.08578	0.12477
1667	0.06156	0.13347
1668	0.06546	0.11002
1669	0.08369	0.10777
1670	0.08857	0.12534
1671	0.01862	0.11176
1672	0.00262	0.11519
1673	0.15639	0.09426
1674	0.12827	0.12179
1675	0.11083	0.10191
1676	0.07811	0.11464
1677	0.08326	0.12878
1678	0.0518	0.09852
1679	0.03301	0.09877
1680	0.04455	0.12748
1681	0.08891	0.11648
1682	0.05621	0.13025
1683	0.07533	0.12986
1684	0.02323	0.12518
1685	0.09158	0.11989
1686	0.03014	0.13111
1687	0.07767	0.12844
1688	0.09495	0.12247
1689	0.05873	0.12826
1690	0.03216	0.13582
1691	0.01056	0.12529
1692	0.01082	0.12318
1693	0.07229	0.13906
1694	0.11925	0.12228
1695	0.08287	0.13085
1696	0.01579	0.12661
1697	0.04791	0.11719
1698	0.06913	0.12336
1699	0.08361	0.12258
1700	0.06753	0.12067
1701	0.05699	0.12362
1702	0.03796	0.11954
1703	0.08794	0.10015
1704	0.04235	0.1265
1705	0.09073	0.12697
1706	0.05762	0.13287
1707	0.05002	0.11706
1708	0.02179	0.124
1709	0.06959	0.13555
1710	0.04305	0.12488
1711	0.15015	0.13115
1712	0.05477	0.1327
1713	0.03819	0.11449
1714	0.06027	0.11689
1715	0.04856	0.12929
1716	0.06358	0.14353
1717	0.06053	0.12226
1718	0.0101	0.14914
1719	0.01603	0.11269
1720	0.06947	0.13741
1721	0.04008	0.11832
1722	0.1007	0.16394
1723	0.12475	0.12725
1724	0.0775	0.10454
1725	0.10234	0.12129
1726	0.1027	0.12565
1727	0.07892	0.11941
1728	0.08277	0.13599
1729	0.10118	0.1456
1730	-0.02211	0.12771
1731	0.04743	0.13087
1732	0.03368	0.13471
1733	0.04057	0.14474
1734	-0.00344	0.11333
1735	0.03235	0.12611
1736	0.11674	0.10306
1737	0.07433	0.11667
1738	0.07846	0.11185
1739	0.06115	0.12406
1740	0.06352	0.1081
1741	0.07008	0.13216
1742	0.06094	0.10131
1743	0.02954	0.11061
1744	0.10234	0.12168
1745	0.07469	0.12252
1746	0.06057	0.12504
1747	0.06539	0.11941
1748	0.11546	0.12296
1749	0.04195	0.11233
1750	0.02419	0.12633
1751	0.01221	0.14061
1752	0.05057	0.1309
1753	-0.02223	0.10972
1754	-0.00628	0.14076
1755	0.08772	0.12026
1756	0.07054	0.11846
1757	0.03439	0.0896
1758	0.10445	0.09872
1759	0.09645	0.10339
1760	0.00363	0.12101
1761	0.03836	0.10271
1762	-0.04003	0.11003
1763	0.02361	0.128
1764	-0.00124	0.11491
1765	0.06208	0.12773
1766	0.10047	0.13222
1767	-0.05346	0.12178
1768	0.08319	0.12108
1769	0.08034	0.11455
1770	0.09234	0.13316
1771	0.07472	0.13552
1772	0.10952	0.12519
1773	0.06199	0.1249
1774	0.01737	0.12174
1775	0.06244	0.12385
1776	0.04227	0.12012
1777	0.10177	0.12216
1778	0.03244	0.12688
1779	0.07594	0.13051
1780	0.03888	0.131
1781	0.05795	0.12354
1782	0.0651	0.12728
1783	0.10449	0.12795
1784	0.14305	0.12536
1785	0.0156	0.10639
1786	0.01686	0.11681
1787	0.0612	0.14558
1788	0.0655	0.13069
1789	0.00189	0.12043
1790	0.03071	0.12377
1791	0.09624	0.12247
1792	-0.0079	0.13223
1793	0.03827	0.13099
1794	0.05794	0.11716
1795	0.03471	0.14352
1796	0.03699	0.13761
1797	0.01626	0.13151
1798	0.12082	0.11033
1799	0.05615	0.11765
1800	0.0637	0.11862
1801	0.08012	0.13317
1802	0.01323	0.12485
1803	0.0656	0.15363
1804	-0.00285	0.16332
1805	0.10798	0.13193
1806	0.09655	0.12533
1807	0.03096	0.12619
1808	0.05067	0.14476
1809	0.04212	0.15421
1810	0.11173	0.14328
1811	0.02604	0.13504
1812	0.05541	0.12414
1813	0.08323	0.12536
1814	-0.02429	0.14145
1815	0.05632	0.11813
1816	0.0489	0.12419
1817	0.06081	0.1277
1818	0.00303	0.12968
1819	0.01574	0.10185
1820	0.07495	0.13749
1821	0.03892	0.12942
1822	0.01796	0.1412
1823	0.12904	0.12336
1824	0.05218	0.1338
1825	0.07309	0.12256
1826	0.07395	0.13523
1827	0.01987	0.12833
1828	-0.01194	0.14485
1829	0.04068	0.12132
1830	0.01086	0.1236
1831	0.05217	0.13992
1832	0.07627	0.14266
1833	0.04548	0.1234
1834	0.08308	0.11959
1835	0.03328	0.1208
1836	0.01131	0.12505
1837	0.09213	0.11471
1838	0.05227	0.12043
1839	0.08552	0.10511
1840	-0.00828	0.11841
1841	0.10409	0.10785
1842	0.10028	0.1136
1843	0.01489	0.12608
1844	0.03854	0.11945
1845	0.06074	0.1029
1846	0.02378	0.11315
1847	0.08459	0.12421
1848	0.07371	0.13639
1849	0.10097	0.07956
1850	0.03518	0.11252
1851	0.02388	0.11608
1852	0.05977	0.12729
1853	0.08401	0.11248
1854	0.01856	0.12363
1855	0.01943	0.10935
1856	0.0377	0.12523
1857	0.01932	0.13536
1858	-0.02425	0.10205
1859	0.05909	0.11356
1860	0.04187	0.12229
1861	0.0265	0.11927
1862	0.04573	0.13256
1863	-0.02315	0.11349
1864	0.03929	0.13206
1865	0.0425	0.1341
1866	0.03802	0.12042
1867	0.0919	0.11697
1868	0.04211	0.1313
1869	0.05346	0.09602
1870	0.000685288	0.13595
1871	-0.04012	0.11237
1872	0.04239	0.11044
1873	0.07956	0.1146
1874	-0.02512	0.12099
1875	0.0235	0.13029
1876	0.02868	0.12075
1877	-0.01691	0.09157
1878	-0.003	0.12012
1879	0.03303	0.12597
1880	0.05225	0.11536
1881	0.01937	0.11757
1882	-0.02167	0.11288
1883	-0.00205	0.12578
1884	0.01115	0.09455
1885	0.08858	0.13994
1886	0.08296	0.11606
1887	0.02686	0.13812
1888	-0.0026	0.11278
1889	0.01961	0.12247
1890	-0.00273	0.12134
1891	0.06858	0.10629
1892	0.07502	0.11031
1893	0.09535	0.12975
1894	-0.02687	0.12819
1895	0.10334	0.11721
1896	-0.00417	0.10557
1897	-0.00705	0.115
1898	0.03822	0.12351
1899	0.02051	0.10422
1900	0.08175	0.11891
1901	0.01325	0.11778
1902	-0.04878	0.14532
1903	0.00676	0.1287
1904	-0.01651	0.12382
1905	0.05655	0.11009
1906	-0.00854	0.1205
1907	0.04331	0.11659
1908	-0.00475	0.12932
1909	0.04507	0.12684
1910	0.05726	0.13267
1911	0.13799	0.12367
1912	0.05681	0.10581
1913	0.06989	0.12378
1914	0.08989	0.1303
1915	0.01911	0.12943
1916	0.05074	0.13239
1917	0.08755	0.13967
1918	0.0308	0.13608
1919	0.05683	0.11882
1920	0.06884	0.12471
1921	0.09685	0.10397
1922	0.03722	0.12907
1923	0.05163	0.14379
1924	0.00162	0.11914
1925	0.00186	0.11964
1926	0.03045	0.13898
1927	0.02773	0.14409
1928	-0.00509	0.14685
1929	0.09234	0.1236
1930	0.02112	0.13964
1931	0.03554	0.1247
1932	0.03206	0.13519
1933	0.07324	0.12489
1934	0.04018	0.13061
1935	0.0188	0.12998
1936	-0.02655	0.12348
1937	0.00903	0.14389
1938	0.00747	0.11888
1939	-6.84506e-05	0.13402
1940	0.01605	0.11209
1941	-0.00821	0.1207
1942	-0.00704	0.13604
1943	-0.05201	0.13246
1944	0.04742	0.11902
1945	0.02875	0.14264
1946	0.06031	0.1232
1947	0.03754	0.12525
1948	0.03099	0.11748
1949	0.00418	0.10042
1950	-0.00787	0.12392
1951	0.03324	0.11602
1952	0.0382	0.12918
1953	0.05408	0.10891
1954	0.04012	0.13007
1955	-0.02595	0.09263
1956	0.06463	0.12228
1957	0.09297	0.14099
1958	0.05478	0.14987
1959	0.09191	0.115
1960	-0.00201	0.12826
1961	0.00128	0.12907
1962	-0.02315	0.13331
1963	-0.00675	0.10938
1964	0.07588	0.1106
1965	0.046	0.11623
1966	0.09314	0.1241
1967	0.05935	0.09443
1968	0.04306	0.14536
1969	-0.03582	0.11552
1970	-0.00262	0.10156
1971	0.01932	0.10179
1972	-0.06245	0.11028
1973	0.07142	0.1144
1974	0.01466	0.10203
1975	0.02948	0.14145
1976	0.01423	0.11633
1977	0.10979	0.13044
1978	0.00693	0.12316
1979	0.06632	0.12759
1980	0.06336	0.11015
1981	0.01022	0.12933
1982	0.02736	0.09854
1983	0.02941	0.12187
1984	0.05484	0.11171
1985	-0.02835	0.13816
1986	0.08768	0.13964
1987	-0.02694	0.12646
1988	-0.00111	0.12441
1989	0.06825	0.10946
1990	0.03236	0.10735
1991	0.06362	0.13458
1992	0.0188	0.0962
1993	-0.00758	0.14122
1994	0.02362	0.14813
1995	0.02478	0.09567
1996	0.09529	0.1401
1997	0.09654	0.12315
[truncated: 8,002 more rows]

## Sheet: panel c
Fig. 2c
	with Ru(II)	with Ru(II)		with Cr(III)	with Cr(III)
donors	ΔGET	kq		ΔGET	kq
TAA-OMe	-0.87	10270000000		-0.68	6710000000
TAA-PEG3	-0.77	7430000000		-0.58	3820000000
TAA-PEG7	-0.67	6790000000		-0.48	3640000000
TAA-Cl	-0.41	4310000000		-0.22	1680000000
TAA-Br	-0.35	5400000000		-0.16	2130000000
TAA-I	-0.26	10660000000		-0.07	7460000000
DMA	-0.64	9650000000		-0.45	7920000000
DMT	-0.73	12140000000		-0.54	9810000000
DMA-OMe	-1.12	10930000000		-0.93	11150000000
THIQ	-0.58	6360000000		-0.39	3480000000
TEA	-0.49	1060000000		-0.3	190000000
DIPEA	-0.55	4700000000		-0.36	670000000

## Sheet: panel d
Fig. 2d
	cage escape QY
donors	with Ru(II)	error	with Cr(III)	error
TAA-OMe	58	2	13	1
TAA-PEG3	62	2	14	1
TAA-PEG7	78	2	19	2
TAA-Cl	65	3	16	1
TAA-Br	87	4	16	1
TAA-I	60	3	18	1
DMA	73	3	7	1
DMT	85	2	8	1
DMA-OMe	69	7	8	1
THIQ	35	5	7	2
TEA	37	3	11	3
DIPEA	44	2	11	2
