# Supplementary material for: Cage escape governs photoredox reaction rates and quantum yields
Source: Nat Chem. 2024 Mar 18;16(7):1151–9. doi: 10.1038/s41557-024-01482-4 (PMC11230909; doi:10.1038/s41557-024-01482-4)
Supplement: Supplementary file 3 — Electron-transfer parameter screening data. [file 41557_2024_1482_MOESM3_ESM.xlsx]

## Sheet: panel a
Fig. 3a
	HAB ratio =0.3	0.4	0.5	0.6	0.7	0.8	0.9	1	1.1	1.2	1.3	1.4	1.5	1.6
donors	λ / eV	λ / eV	λ / eV	λ / eV	λ / eV	λ / eV	λ / eV	λ / eV	λ / eV	λ / eV	λ / eV	λ / eV	λ / eV	λ / eV
TAA-OMe	1.17821	1.08034	1.01494	0.96711	0.93005	0.90016	0.87536	0.8543	0.8361	0.82015	0.80601	0.79334	0.78191	0.7715
TAA-PEG3	1.26496	1.16109	1.09157	1.04066	1.00118	0.96932	0.94286	0.92039	0.90096	0.88392	0.86881	0.85528	0.84305	0.83192
TAA-PEG7	1.28451	1.18488	1.11764	1.06812	1.02955	0.99832	0.9723	0.95015	0.93097	0.91412	0.89915	0.88572	0.87357	0.86251
TAA-Cl	1.63775	1.50274	1.41243	1.34632	1.29507	1.25373	1.21939	1.19023	1.16503	1.14294	1.12334	1.10579	1.08994	1.07551
TAA-Br	1.41562	1.31703	1.24953	1.19931	1.15989	1.12779	1.10091	1.07792	1.05795	1.04034	1.02466	1.01055	0.99777	0.98609
TAA-I	1.89605	1.73136	1.62208	1.54252	1.48111	1.43173	1.39083	1.35617	1.32628	1.30012	1.27694	1.25621	1.23751	1.22051
DMA	1.1657	1.08473	1.02928	0.98801	0.95562	0.92922	0.90713	0.88823	0.8718	0.85733	0.84443	0.83283	0.82231	0.81271
DMT	1.01126	0.94573	0.90047	0.86659	0.83986	0.81802	0.79967	0.78393	0.77023	0.75813	0.74733	0.7376	0.72876	0.72069
DMA-OMe	0.79365	0.73617	0.69702	0.66799	0.64527	0.6268	0.61137	0.59819	0.58675	0.57669	0.56773	0.55967	0.55238	0.54573
THIQ	1.53867	1.40594	1.31777	1.25354	1.20392	1.16401	1.13095	1.10292	1.07873	1.05756	1.03881	1.02203	1.00689	0.99312
TEA	1.75283	1.59175	1.48584	1.40923	1.35036	1.3032	1.26425	1.23134	1.20301	1.17825	1.15637	1.13682	1.1192	1.10321
DIPEA	1.60187	1.4612	1.36802	1.30027	1.24801	1.20602	1.17127	1.14183	1.11645	1.09424	1.07458	1.057	1.04114	1.02672

## Sheet: panel b
Fig. 3b
	TAA-OMe	TAA-PEG3	TAA-PEG7	TAA-Cl	TAA-Br	TAA-I	DMA	DMT	DMA-OMe	THIQ	TEA	DIPEA
HAB ratio	λ / eV	λ / eV	λ / eV	λ / eV	λ / eV	λ / eV	λ / eV	λ / eV	λ / eV	λ / eV	λ / eV	λ / eV
0.3	1.17821	1.26496	1.28451	1.63775	1.41562	1.89605	1.1657	1.01126	0.79365	1.53867	1.75283	1.60187
0.4	1.08034	1.16109	1.18488	1.50274	1.31703	1.73136	1.08473	0.94573	0.73617	1.40594	1.59175	1.4612
0.5	1.01494	1.09157	1.11764	1.41243	1.24953	1.62208	1.02928	0.90047	0.69702	1.31777	1.48584	1.36802
0.6	0.96711	1.04066	1.06812	1.34632	1.19931	1.54252	0.98801	0.86659	0.66799	1.25354	1.40923	1.30027
0.7	0.93005	1.00118	1.02955	1.29507	1.15989	1.48111	0.95562	0.83986	0.64527	1.20392	1.35036	1.24801
0.8	0.90016	0.96932	0.99832	1.25373	1.12779	1.43173	0.92922	0.81802	0.6268	1.16401	1.3032	1.20602
0.9	0.87536	0.94286	0.9723	1.21939	1.10091	1.39083	0.90713	0.79967	0.61137	1.13095	1.26425	1.17127
1	0.8543	0.92039	0.95015	1.19023	1.07792	1.35617	0.88823	0.78393	0.59819	1.10292	1.23134	1.14183
1.1	0.8361	0.90096	0.93097	1.16503	1.05795	1.32628	0.8718	0.77023	0.58675	1.07873	1.20301	1.11645
1.2	0.82015	0.88392	0.91412	1.14294	1.04034	1.30012	0.85733	0.75813	0.57669	1.05756	1.17825	1.09424
1.3	0.80601	0.86881	0.89915	1.12334	1.02466	1.27694	0.84443	0.74733	0.56773	1.03881	1.15637	1.07458
1.4	0.79334	0.85528	0.88572	1.10579	1.01055	1.25621	0.83283	0.7376	0.55967	1.02203	1.13682	1.057
1.5	0.78191	0.84305	0.87357	1.08994	0.99777	1.23751	0.82231	0.72876	0.55238	1.00689	1.1192	1.04114
1.6	0.7715	0.83192	0.86251	1.07551	0.98609	1.22051	0.81271	0.72069	0.54573	0.99312	1.10321	1.02672

## Sheet: panel c
Fig. 3c black circles
		HAB ratio =0.3	0.4	0.5	0.6	0.7	0.8	0.9	1	1.1	1.2	1.3	1.4	1.5	1.6
donors	krET,exp.(Ru)/krET,exp.(Cr)	krET,calc.(Ru)/krET,calc.(Cr)
TAA-OMe	0.1082	0.121	0.122	0.097			0.108					0.101	0.117
TAA-PEG3	0.09977			0.106		0.099				0.099
TAA-PEG7	0.06616	0.072	0.073	0.058			0.067				0.057	0.067
TAA-Cl	0.10256	0.088	0.101	0.096		0.106		0.089	0.11				0.098	0.112
TAA-Br	0.02846	0.026	0.026		0.029			0.028					0.025	0.029	0.03178
TAA-I	0.14634			0.132		0.161		0.154			0.146
DMA	0.02784		0.031		0.031			0.026	0.032
DMT	0.01535	0.014		0.015				0.015
DMA-OMe	0.03907	0.041		0.04					0.04
THIQ	0.13978	0.119	0.136	0.127		0.136			0.137					0.131	0.149
TEA	0.21045		0.217	0.224	0.201		0.207			0.206				0.18	0.205
DIPEA	0.1573	0.156			0.157		0.151			0.138	0.165
Fig. 3c grey squares
		HAB ratio = 0.3														0.4														0.5														0.6
donors	krET,exp.(Ru)/krET,exp.(Cr)	krET,calc.(Ru)/krET,calc.(Cr)	krET,calc.(Ru)/krET,calc.(Cr)	krET,calc.(Ru)/krET,calc.(Cr)	krET,calc.(Ru)/krET,calc.(Cr)	krET,calc.(Ru)/krET,calc.(Cr)	krET,calc.(Ru)/krET,calc.(Cr)	krET,calc.(Ru)/krET,calc.(Cr)	krET,calc.(Ru)/krET,calc.(Cr)	krET,calc.(Ru)/krET,calc.(Cr)	krET,calc.(Ru)/krET,calc.(Cr)	krET,calc.(Ru)/krET,calc.(Cr)	krET,calc.(Ru)/krET,calc.(Cr)	krET,calc.(Ru)/krET,calc.(Cr)	krET,exp.(Ru)/krET,exp.(Cr)	krET,calc.(Ru)/krET,calc.(Cr)	krET,calc.(Ru)/krET,calc.(Cr)	krET,calc.(Ru)/krET,calc.(Cr)	krET,calc.(Ru)/krET,calc.(Cr)	krET,calc.(Ru)/krET,calc.(Cr)	krET,calc.(Ru)/krET,calc.(Cr)	krET,calc.(Ru)/krET,calc.(Cr)	krET,calc.(Ru)/krET,calc.(Cr)	krET,calc.(Ru)/krET,calc.(Cr)	krET,calc.(Ru)/krET,calc.(Cr)	krET,calc.(Ru)/krET,calc.(Cr)	krET,calc.(Ru)/krET,calc.(Cr)	krET,calc.(Ru)/krET,calc.(Cr)	krET,exp.(Ru)/krET,exp.(Cr)	krET,calc.(Ru)/krET,calc.(Cr)	krET,calc.(Ru)/krET,calc.(Cr)	krET,calc.(Ru)/krET,calc.(Cr)	krET,calc.(Ru)/krET,calc.(Cr)	krET,calc.(Ru)/krET,calc.(Cr)	krET,calc.(Ru)/krET,calc.(Cr)	krET,calc.(Ru)/krET,calc.(Cr)	krET,calc.(Ru)/krET,calc.(Cr)	krET,calc.(Ru)/krET,calc.(Cr)	krET,calc.(Ru)/krET,calc.(Cr)	krET,calc.(Ru)/krET,calc.(Cr)	krET,calc.(Ru)/krET,calc.(Cr)	krET,calc.(Ru)/krET,calc.(Cr)	krET,exp.(Ru)/krET,exp.(Cr)	krET,calc.(Ru)/krET,calc.(Cr)	krET,calc.(Ru)/krET,calc.(Cr)	krET,calc.(Ru)/krET,calc.(Cr)	krET,calc.(Ru)/krET,calc.(Cr)	krET,calc.(Ru)/krET,calc.(Cr)	krET,calc.(Ru)/krET,calc.(Cr)
TAA-OMe	0.1082	4.65875e-07	1.96375e-05	0.000237846	0.00141	0.00537	0.01519	0.03489	0.06889	0.12143	0.19617	0.29593	0.4226	0.5772	0.1082	8.28222e-07	3.4911e-05	0.000422837	0.00251	0.00955	0.02701	0.06203	0.12247	0.21587	0.34875	0.52609	0.75129	1.02614	0.1082	1.2941e-06	5.45485e-05	0.000660683	0.00392	0.01493	0.0422	0.09692	0.19135	0.3373	0.54492	0.82202	1.17388	1.60334	0.1082	1.8635e-06	7.85499e-05	0.000951384	0.00565	0.0215	0.06077
TAA-PEG3	0.09977	9.09375e-08	5.31452e-06	8.00347e-05	0.000555359	0.00237	0.00735	0.01815	0.03803	0.07044	0.11866	0.18555	0.27335	0.38366	0.09977	1.61667e-07	9.44804e-06	0.000142284	0.000987305	0.00422	0.01307	0.03227	0.06761	0.12522	0.21096	0.32987	0.48596	0.68206	0.09977	2.52604e-07	1.47626e-05	0.000222319	0.00154	0.0066	0.02042	0.05042	0.10564	0.19566	0.32962	0.51542	0.75931	1.06572	0.09977	3.6375e-07	2.12581e-05	0.000320139	0.00222	0.0095	0.0294
TAA-PEG7	0.06616	1.77507e-08	1.43828e-06	2.69315e-05	0.000218338	0.00105	0.00356	0.00944	0.021	0.04086	0.07178	0.11634	0.17681	0.25501	0.06616	3.15569e-08	2.55694e-06	4.78782e-05	0.000388157	0.00186	0.00632	0.01679	0.03732	0.07264	0.12761	0.20683	0.31433	0.45336	0.06616	4.93076e-08	3.99522e-06	7.48097e-05	0.000606496	0.00291	0.00988	0.02623	0.05832	0.1135	0.19939	0.32317	0.49115	0.70837	0.06616	7.10029e-08	5.75311e-06	0.000107726	0.000873354	0.0042	0.01422
TAA-Cl	0.10256	2.53774e-10	4.8087e-08	1.58641e-06	1.92742e-05	0.000125429	0.000538343	0.00173	0.00448	0.00992	0.01943	0.03457	0.05696	0.08818	0.10256	4.51154e-10	8.5488e-08	2.82028e-06	3.42653e-05	0.000222985	0.000957055	0.00307	0.00796	0.01763	0.03453	0.06145	0.10126	0.15677	0.10256	7.04928e-10	1.33575e-07	4.40668e-06	5.35395e-05	0.000348414	0.0015	0.0048	0.01244	0.02755	0.05396	0.09602	0.15822	0.24495	0.10256	1.0151e-09	1.92348e-07	6.34563e-06	7.70968e-05	0.000501716	0.00215
TAA-Br	0.02846	9.52207e-11	2.1951e-08	8.25285e-07	1.1008e-05	7.68316e-05	0.000348219	0.00117	0.00314	0.00715	0.01437	0.02612	0.04386	0.06902	0.02846	1.69281e-10	3.9024e-08	1.46717e-06	1.95699e-05	0.00013659	0.000619056	0.00207	0.00558	0.01272	0.02554	0.04644	0.07797	0.12269	0.02846	2.64502e-10	6.09751e-08	2.29246e-06	3.05779e-05	0.000213421	0.000967274	0.00324	0.00871	0.01987	0.03991	0.07256	0.12183	0.19171	0.02846	3.80883e-10	8.78041e-08	3.30114e-06	4.40322e-05	0.000307327	0.00139
TAA-I	0.14634	2.18855e-11	6.77011e-09	3.09662e-07	4.75128e-06	3.68344e-05	0.000181151	0.000647847	0.00184	0.00438	0.00914	0.01716	0.02963	0.04779	0.14634	3.89076e-11	1.20357e-08	5.5051e-07	8.44672e-06	6.54833e-05	0.000322047	0.00115	0.00327	0.00779	0.01625	0.03051	0.05268	0.08495	0.14634	6.07932e-11	1.88059e-08	8.60172e-07	1.3198e-05	0.000102318	0.000503198	0.0018	0.0051	0.01217	0.02539	0.04767	0.08231	0.13274	0.14634	8.75422e-11	2.70804e-08	1.23865e-06	1.90051e-05	0.000147337	0.000724605
DMA	0.02784	1.08732e-08	9.71754e-07	1.94247e-05	0.000165005	0.00082102	0.00286	0.00776	0.01757	0.0347	0.06173	0.10114	0.15515	0.22561	0.02784	1.93302e-08	1.72756e-06	3.45329e-05	0.000293342	0.00146	0.00508	0.0138	0.03123	0.06169	0.10974	0.1798	0.27582	0.40108	0.02784	3.02034e-08	2.69932e-06	5.39576e-05	0.000458347	0.00228	0.00794	0.02156	0.0488	0.09639	0.17148	0.28094	0.43097	0.62668	0.02784	4.34929e-08	3.88702e-06	7.7699e-05	0.00066002	0.00328	0.01144
DMT	0.01535	4.73078e-08	3.15076e-06	5.17692e-05	0.000382293	0.00171	0.0055	0.01398	0.02999	0.05665	0.09705	0.15395	0.22963	0.32583	0.01535	8.41027e-08	5.60135e-06	9.20341e-05	0.000679632	0.00304	0.00977	0.02485	0.05331	0.10071	0.17253	0.27368	0.40824	0.57926	0.01535	1.3141e-07	8.75212e-06	0.000143803	0.00106	0.00476	0.01527	0.03882	0.0833	0.15736	0.26958	0.42763	0.63787	0.90509	0.01535	1.89231e-07	1.2603e-05	0.000207077	0.00153	0.00685	0.02199
DMA-OMe	0.03907	2.76749e-05	0.000515393	0.00362	0.01458	0.04142	0.09333	0.17875	0.3042	0.4738	0.68932	0.95058	1.25587	1.60244	0.03907	4.91998e-05	0.000916254	0.00644	0.02591	0.07364	0.16592	0.31778	0.5408	0.84231	1.22546	1.68992	2.23266	2.84879	0.03907	7.68747e-05	0.00143	0.01006	0.04049	0.11506	0.25924	0.49653	0.84501	1.31611	1.91478	2.6405	3.48853	4.45124	0.03907	0.0001107	0.00206	0.01448	0.0583	0.16568	0.37331
THIQ	0.13978	4.07983e-09	4.43592e-07	1.01052e-05	9.4239e-05	0.000502916	0.00185	0.00524	0.0123	0.02503	0.04566	0.07643	0.11946	0.17657	0.13978	7.25304e-09	7.88608e-07	1.79648e-05	0.000167536	0.000894073	0.00329	0.00932	0.02187	0.0445	0.08117	0.13588	0.21238	0.31391	0.13978	1.13329e-08	1.2322e-06	2.807e-05	0.000261775	0.0014	0.00514	0.01457	0.03417	0.06953	0.12683	0.21232	0.33184	0.49048	0.13978	1.63193e-08	1.77437e-06	4.04208e-05	0.000376956	0.00201	0.0074
TEA	0.21045	9.3771e-10	1.36812e-07	3.79165e-06	4.06754e-05	0.000241106	0.000962355	0.00291	0.00721	0.01533	0.02904	0.05022	0.08071	0.12226	0.21045	1.66704e-09	2.43222e-07	6.74072e-06	7.23118e-05	0.000428634	0.00171	0.00518	0.01281	0.02726	0.05163	0.08927	0.14349	0.21735	0.21045	2.60475e-09	3.80034e-07	1.05324e-05	0.000112987	0.00066974	0.00267	0.00809	0.02002	0.04259	0.08067	0.13949	0.2242	0.33961	0.21045	3.75084e-09	5.47248e-07	1.51666e-05	0.000162701	0.000964425	0.00385
DIPEA	0.1573	2.4991e-09	2.99707e-07	7.28852e-06	7.12193e-05	0.00039361	0.00149	0.00431	0.01029	0.02126	0.03927	0.06645	0.10483	0.15621	0.1573	4.44285e-09	5.32813e-07	1.29574e-05	0.000126612	0.000699752	0.00264	0.00766	0.0183	0.03779	0.06981	0.11813	0.18636	0.27771	0.1573	6.94196e-09	8.3252e-07	2.02459e-05	0.000197831	0.00109	0.00413	0.01197	0.02859	0.05905	0.10907	0.18457	0.29118	0.43392	0.1573	9.99642e-09	1.19883e-06	2.91541e-05	0.000284877	0.00157	0.00595
[truncated: 147 more columns]
