# Supplementary material for: Cage escape governs photoredox reaction rates and quantum yields
Source: Nat Chem. 2024 Mar 18;16(7):1151–9. doi: 10.1038/s41557-024-01482-4 (PMC11230909; doi:10.1038/s41557-024-01482-4)
Supplement: Supplementary file 4 — Photoredox reaction and cage escape data. [file 41557_2024_1482_MOESM4_ESM.xlsx]

## Sheet: panel b
Fig. 4b
time /h	yield with Cr(III) / %	yield with Ru(II) / %
0	0	0
0.5	3.51563	11.3043
1	5.85938	19.1304
1.5	7.8125	25.6522
2	10.1562	33.4783
3.33333	14.8438	43.0435
--	17.5781	46.9565
4.33333	21.0938	52.1739
5.66667	28.125	60.4348
7.66667	36.7188	67.3913
9	41.7969	72.1739

## Sheet: panel c
Fig. 4c
time / ns	ΔOD_Ref (norm.)	ΔOD_Ru(II) + DIPEA	ΔOD_Cr(III)+DIPEA
0	0.01019	0.01601	-0.00749
0.4	0.0032	0.04226	-0.01203
0.8	0.00371	0.04226	-0.01186
1.2	0.00291	0.04961	-0.00558
1.6	-0.00267	0.04961	-0.02383
2	-0.000586651	0.04961	0.00408
2.4	0.0086	0.04961	-0.01051
2.8	-0.0026	0.04961	-0.01517
3.2	-0.00413	0.03152	0.00216
3.6	-0.00185	0.03152	0.00216
4	0.00292	0.01787	0.00426
4.4	-0.00406	0.01787	-0.0085
4.8	0.00626	0.01787	0.02479
5.2	-0.00425	0.01787	0.01237
5.6	-0.00712	0.01787	0.00747
6	0.00118	0.01608	-0.01906
6.4	0.00317	0.02241	-0.00191
6.8	-0.00473	0.02241	0.00674
7.2	-0.00301	0.02241	-0.02726
7.6	0.00165	0.02241	-0.00637
8	0.00798	0.02241	-0.02284
8.4	0.00215	0.01853	-0.0059
8.8	0.00851	0.01853	-0.00574
9.2	0.00386	0.01853	-0.01393
9.6	0.00944	0.00256	-0.01594
10	0.00755	0.01066	-0.01173
10.4	0.00135	0.01066	-0.0015
10.8	0.00186	0.01066	-0.01163
11.2	-1.72677e-05	0.03341	0.00901
11.6	0.00102	0.03341	0.0153
12	0.00445	0.03341	0.00509
12.4	-0.00551	0.03341	0.0145
12.8	-0.00675	0.03341	0.01377
13.2	0.000677938	0.02869	0.01164
13.6	0.00109	0.02869	0.02821
14	-0.00531	0.02869	0.00215
14.4	-0.01088	0.02074	0.02545
14.8	0.01181	0.01106	0.0212
15.2	-0.00976	0.009	0.00238
15.6	-0.00575	0.01025	0.00294
16	0.000283849	0.01025	0.00697
16.4	-0.01054	0.01025	0.00251
16.8	-0.02031	0.01832	0.000608278
17.2	-0.02385	0.01832	0.01985
17.6	-0.01418	0.01832	0.01081
18	-0.00769	0.01832	0.00167
18.4	-0.00814	0.01832	0.01309
18.8	-0.00787	0.01113	-0.00969
19.2	-0.00997	0.01113	-7.61955e-05
19.6	-0.00196	0.01113	0.00268
20	0.00243	0.01113	0.0011
20.4	-0.00314	0.01404	0.0068
20.8	0.00181	0.01404	0.01209
21.2	0.01303	0.01404	0.00601
21.6	-0.00132	0.01404	-0.0146
22	-0.00743	0.01404	0.00823
22.4	-0.000891669	0.012	0.00905
22.8	-0.00883	0.012	-0.01072
23.2	-0.00994	0.02183	0.00474
23.6	0.000806049	0.02183	-0.00071758
24	-0.0148	0.02183	0.00555
24.4	-0.00954	0.02183	-0.00127
24.8	-0.000708049	0.02183	0.01001
25.2	-0.01193	0.02294	0.01907
25.6	-0.02156	0.02294	0.01233
26	-0.01192	0.02294	0.00361
26.4	-0.0223	0.02294	0.01573
26.8	-0.0162	0.02294	-0.000133731
27.2	-0.01377	0.01887	-0.02223
27.6	-0.021	0.01887	-0.00339
28	-0.00459	0.01968	-0.01642
28.4	-0.02227	0.02424	-0.00228
28.8	-0.01775	0.03171	-0.01677
29.2	-0.01881	0.03171	-0.000904371
29.6	-0.0082	0.03171	-0.02446
30	-0.01443	0.03582	-0.01771
30.4	-0.01385	0.04697	0.001
30.8	-0.01664	0.04697	-0.025
31.2	-0.00472	0.04697	-0.00845
31.6	-0.02184	0.04697	-0.01249
32	-0.00549	0.04697	0.00177
32.4	-0.01539	0.03797	0.00276
32.8	-0.01665	0.03797	-0.01325
33.2	-0.01354	0.03797	0.000653418
33.6	0.000171475	0.03797	-0.0105
34	-0.00135	0.03797	0.000281509
34.4	0.000577117	0.02663	-0.00891
34.8	-0.00245	0.03116	0.00637
35.2	-0.00135	0.03888	-0.01493
35.6	0.00573	0.03888	-0.000851297
36	0.01075	0.04749	-0.0072
36.4	-0.01283	0.04749	0.00898
36.8	-0.00685	0.04749	0.01052
37.2	-0.01142	0.04749	-0.00439
37.6	-0.00209	0.04749	0.01701
38	-0.00925	0.03392	0.000552505
38.4	-0.01003	0.03392	-0.00117
38.8	-0.01878	0.03392	0.01854
39.2	-0.00839	0.03392	0.01834
39.6	-0.00222	0.03392	0.01924
40	0.00523	0.02567	0.01607
40.4	-0.01378	0.02567	0.01555
40.8	-0.0025	0.00794	0.03548
41.2	-0.00903	0.00794	0.01791
41.6	-0.00393	0.00108	0.01519
42	-0.00988	-0.00717	0.01525
42.4	-0.00752	-0.00717	0.02517
42.8	0.000258353	-0.00717	0.01122
43.2	-0.01246	-0.03627	0.01726
43.6	0.00754	-0.03627	0.03048
44	-0.000254439	-0.03627	0.01101
44.4	0.00436	-0.03515	0.03341
44.8	-0.0026	-0.03515	0.02395
45.2	-0.00762	-0.03515	0.01385
45.6	-0.000379802	-0.01615	0.00192
46	0.00746	-0.01615	0.02483
46.4	-0.00781	-0.01615	0.02023
46.8	0.000549567	-0.01615	-0.00487
47.2	0.00545	-0.01615	-0.00915
47.6	0.0172	-0.03059	0.00548
48	-0.00347	-0.03059	-0.01287
48.4	0.00123	-0.03027	0.01008
48.8	-0.00612	-0.02782	-0.01891
49.2	0.000196735	-0.01959	0.00728
49.6	0.00029965	-0.01664	-0.00648
50	-0.000516249	-0.01664	-0.00843
50.4	-0.00666	-0.00517	0.0066
50.8	-0.00662	-0.00136	0.00428
51.2	-0.00921	-0.00136	-0.01322
51.6	-0.00579	-0.00136	0.01296
52	-0.01002	-0.000265268	0.00752
52.4	-0.02596	-0.000265268	0.00924
52.8	-0.00264	-0.000265268	-0.00502
53.2	-0.00663	-0.000265268	-0.00957
53.6	-0.00869	0.00336	-0.00853
54	-0.00767	0.00336	-0.01911
54.4	-0.00786	0.00336	-0.01855
54.8	-0.00323	0.01014	-0.02678
55.2	-0.00377	0.01014	-0.02211
55.6	-0.01545	0.01014	-0.00114
56	-0.00542	0.01014	-0.00205
56.4	-0.01451	0.0119	-0.00094917
56.8	-0.01935	0.0119	-0.00891
57.2	-0.01862	0.0119	-0.00483
57.6	-0.01447	0.0119	-0.00724
58	0.000814864	0.0119	-0.00148
58.4	-0.01844	0.00836	-0.00439
58.8	-0.0243	0.00497	0.00807
59.2	-0.0073	0.00497	-0.00427
59.6	-0.01193	0.0049	0.00261
60	-0.0091	0.01767	0.000814719
60.4	-0.02028	0.01767	-0.0014
60.8	-0.01992	0.01767	-0.01631
61.2	-0.03515	0.01767	-0.00625
61.6	-0.01957	0.01767	-0.02515
62	-0.01863	0.00737	-0.00964
62.4	-0.03003	0.00737	0.00227
62.8	-0.0173	0.00475	-0.02537
63.2	-0.0206	0.02307	-0.013
63.6	-0.03462	0.02307	-0.02132
64	-0.02408	0.02307	-0.02085
64.4	-0.0207	0.02443	-0.00862
64.8	-0.01832	0.02443	-0.00818
65.2	-0.01238	0.02443	-0.0268
65.6	-0.0211	0.02443	-0.01293
66	-0.01584	0.02443	-0.02131
66.4	-0.00437	0.01999	-0.01264
66.8	-0.0054	0.0302	-0.02372
67.2	-0.00517	0.0302	-0.02634
67.6	-0.00308	0.0302	-0.01227
68	0.00315	0.0302	-0.03886
68.4	-0.01288	0.0302	-0.03442
68.8	-0.01722	0.01993	-0.02193
69.2	-0.01119	0.01933	-0.04287
69.6	-0.00374	0.00599	-0.03339
70	-0.00753	0.00599	-0.01556
70.4	0.000835596	0.00599	-0.02344
70.8	0.00194	0.00101	-0.03669
71.2	-0.00556	-0.01698	-0.03864
71.6	-0.01509	-0.01931	-0.03306
72	-0.01069	-0.01978	-0.03286
72.4	-0.00818	-0.01978	-0.03157
72.8	-0.00756	-0.01978	-0.01029
73.2	0.00363	-0.03664	-0.0263
73.6	0.00301	-0.03858	-0.01056
74	-0.00578	-0.03343	-0.03154
74.4	-0.00651	-0.02266	0.0045
74.8	-0.00278	-0.02266	-0.00261
75.2	0.00699	-0.02266	0.00756
75.6	0.01127	-0.02169	-0.00037904
76	0.000713361	-0.00682	0.00388
76.4	-0.000546527	-0.00682	-0.00294
76.8	-0.00152	-0.00682	-0.0062
77.2	0.00481	-0.00682	-0.00122
77.6	0.0173	-0.00682	-0.00126
78	0.016	-0.01366	0.0204
78.4	0.02426	-0.0161	0.01047
78.8	0.02055	-0.0161	0.00593
79.2	0.01242	-0.00367	0.01612
79.6	0.01112	-0.00367	0.01476
80	-0.00739	-0.00367	-0.00472
80.4	0.0197	-0.00367	0.00874
80.8	0.01574	-0.00367	0.01437
81.2	0.00796	0.000102346	0.01697
81.6	0.00543	0.000102346	0.0173
82	0.00114	0.000102346	-0.00386
82.4	-0.00193	0.000102346	0.03037
82.8	0.01773	0.000102346	0.02563
83.2	-0.00141	-0.000982078	0.000569091
83.6	-0.01347	0.0026	0.03085
84	-0.00351	0.0111	0.00705
84.4	0.0119	0.0111	0.01767
84.8	0.00659	0.0111	0.02288
85.2	0.0143	0.0111	0.01824
85.6	-0.000807335	0.01256	0.03597
86	0.01367	0.01256	0.03212
86.4	0.01101	0.01256	0.0147
86.8	0.02491	0.01256	0.0394
87.2	0.0228	0.0131	0.01147
87.6	0.01686	0.0131	0.02034
88	-0.00167	0.0131	0.02129
88.4	0.01721	0.0131	0.03043
88.8	0.0139	0.0131	0.01914
89.2	-0.00349	0.01192	0.03043
89.6	0.00104	-0.00995	0.03379
90	0.0128	-0.00995	0.00438
90.4	0.00521	-0.02524	0.01739
90.8	-0.00565	-0.01211	0.02385
91.2	0.01013	-0.01211	0.00903
91.6	-0.00443	-0.01211	0.01541
92	0.000359233	-0.00817	0.02085
92.4	0.00647	-0.00817	0.00247
92.8	0.00392	-0.00817	0.03006
93.2	-0.00597	-0.00817	-0.00558
93.6	-4.57381e-05	-0.00817	0.01361
94	0.01576	-0.01209	0.00379
94.4	0.000621366	-0.01209	0.01101
94.8	-0.00811	-0.01209	0.000653533
95.2	-0.0101	0.000670517	0.0056
95.6	-0.00393	0.01023	-0.000606321
96	-0.00514	0.01023	-0.01019
96.4	-0.0191	0.01023	0.00451
96.8	-0.00578	0.01023	-0.01231
97.2	0.00765	0.01023	-0.01515
97.6	0.01474	0.01755	0.00258
98	-0.0023	0.01755	0.00466
98.4	-0.00537	0.01755	-0.00443
98.8	0.00376	0.01755	0.0086
99.2	-0.00115	0.01755	0.01025
99.6	-0.000663994	0.00446	-0.000360791
100	0.00687	0.00446	0.02457
100.4	0.00761	0.00446	0.01455
100.8	0.00485	0.00446	0.01894
101.2	0.00202	0.00446	0.01472
101.6	-0.00725	0.00278	0.01271
102	0.00245	0.00348	0.00301
102.4	0.00738	0.00421	-0.0046
102.8	0.000565149	0.01013	-0.01826
103.2	-0.0057	0.01013	-0.01095
103.6	-0.003	0.01013	-0.01241
104	0.00331	0.01159	-0.01121
104.4	0.00399	0.01159	-0.01341
104.8	0.00212	0.01159	-0.01562
105.2	0.02296	0.01159	-0.02563
105.6	0.02305	0.01159	-0.02924
106	0.01572	0.00904	-0.03477
106.4	0.03003	0.00904	-0.0387
106.8	0.01138	0.00904	-0.03397
107.2	0.02546	0.00904	-0.01957
107.6	0.03076	0.00904	-0.000486167
108	0.02061	0.01652	-0.00415
108.4	0.01153	0.01652	-0.00104
108.8	0.01664	0.01652	-0.01703
109.2	0.0146	0.01652	-0.01437
109.6	0.01867	0.01652	0.013
110	0.02258	0.0055	-0.01165
110.4	0.01698	0.0055	0.000184298
110.8	0.01792	0.02785	0.00681
111.2	0.02443	0.02785	-0.000113037
111.6	0.01458	0.02785	-0.00528
112	0.01299	0.02785	-0.00837
112.4	0.02477	0.02785	0.0126
112.8	0.02878	0.0113	0.02128
113.2	0.03904	0.02428	0.00108
113.6	0.0308	0.02428	-0.00174
114	0.01592	0.02428	0.01746
114.4	0.02087	0.02428	0.01544
114.8	0.01113	0.02428	0.00101
115.2	0.02316	0.01536	0.01194
115.6	0.01121	0.00625	-0.00149
116	0.0158	0.00453	0.00548
116.4	0.01623	-9.92951e-05	-0.00926
116.8	0.0231	-0.00747	-0.00889
117.2	0.01092	-0.00136	-0.01026
117.6	0.0058	-0.00136	-0.02436
118	-0.0134	-0.00136	-0.02197
118.4	0.01039	-0.00136	-0.01268
118.8	-0.00877	0.00281	-0.04158
119.2	0.01458	0.00281	-0.02034
119.6	0.000430293	0.00386	-0.0274
120	0.00193	0.00386	-0.0226
120.4	0.00899	0.00386	-0.04044
120.8	-0.00423	0.00386	-0.0195
121.2	0.00686	0.00386	-0.02678
121.6	0.00203	0.000782113	-0.03056
122	-0.00813	0.000782113	-0.0297
122.4	-0.00718	0.000782113	-0.03213
122.8	0.00186	-0.0034	-0.01146
123.2	-7.834e-05	-0.0034	-0.01984
123.6	-0.000891492	-0.000722144	-0.0108
124	0.00714	0.00386	-0.00358
124.4	0.01092	0.00386	-0.00459
124.8	-0.0055	0.00386	-0.00265
125.2	0.00817	0.00386	-0.01004
125.6	-8.35762e-05	0.00386	-0.00606
126	0.01612	-0.01001	0.00148
126.4	0.01287	-0.00858	-0.00848
126.8	-0.00388	0.01046	0.01708
127.2	-0.0049	0.03725	-0.0081
127.6	-0.00377	0.03725	0.00105
128	0.00527	0.03725	0.00455
128.4	0.00494	0.03725	0.01118
128.8	0.000168059	0.03725	0.01361
129.2	0.00813	0.03065	-0.01634
129.6	0.00308	0.03065	-0.00126
130	-0.00979	0.03065	-0.01243
130.4	-0.01234	0.03065	0.00428
130.8	-0.00246	0.03065	-0.01831
131.2	-0.002	0.02255	-0.00517
131.6	-0.00882	0.02255	-0.01479
132	-0.01241	0.02255	0.00359
132.4	-0.0129	0.02255	-0.00812
132.8	-0.02103	0.02255	-0.02306
133.2	0.000128542	0.00635	-0.01624
133.6	-0.02092	0.00635	0.00227
134	-0.01436	-0.00394	0.00359
134.4	-0.00608	-0.00394	-0.01382
134.8	-0.0048	0.01463	0.00155
135.2	-0.01089	0.01463	-0.00335
135.6	-0.0102	0.01463	-0.00903
136	-0.01534	0.01463	0.00295
136.4	-0.00292	0.01463	-0.00583
136.8	-0.02414	0.01326	-0.01153
137.2	-0.01512	0.01326	0.00336
137.6	-0.01877	0.01326	0.00473
138	-0.01558	0.01326	0.01135
138.4	-0.01261	0.00984	-0.00351
138.8	-0.02	0.00984	-0.0011
139.2	-0.01427	0.00984	0.01795
139.6	-0.02348	0.01222	-0.00318
140	-0.0183	0.01222	-0.01003
140.4	-0.02953	0.01231	0.00741
140.8	-0.01579	0.02456	-0.000121192
141.2	-0.01025	0.02456	0.02208
141.6	-0.00359	0.02456	0.00558
142	-0.00744	0.02456	0.01231
142.4	0.00673	0.02456	-0.00613
142.8	-0.000201872	0.01561	0.01017
143.2	0.01779	0.01561	0.0143
143.6	0.0024	0.00767	0.00114
144	0.01373	0.00767	0.00431
144.4	0.00447	0.00767	0.01484
144.8	-0.00119	0.00767	0.00753
145.2	0.01134	0.00757	0.00349
145.6	0.01465	0.00757	0.02442
146	0.01486	0.0093	0.00533
146.4	0.01364	0.0093	0.01674
146.8	0.00633	0.0093	0.01756
147.2	0.02332	0.0093	0.02799
147.6	0.01425	0.0093	0.0181
148	0.00997	0.01368	-0.00264
148.4	0.01062	0.01368	0.00195
148.8	-0.00212	0.01368	0.02769
149.2	0.01108	0.01368	0.00522
149.6	0.02763	0.01368	0.02632
150	0.00951	0.00964	0.03058
150.4	0.02059	0.00964	0.03213
150.8	0.02448	0.00964	0.02135
151.2	0.01753	0.00964	0.00899
151.6	0.01898	0.01991	0.02044
152	0.0106	0.01991	0.0045
152.4	0.01268	0.01991	0.02515
152.8	0.01531	0.01991	0.01439
153.2	0.01974	0.01991	-4.76213e-05
153.6	-0.000996291	0.03635	0.01505
154	-0.00279	0.03635	-0.00219
154.4	0.00712	0.03635	0.01241
154.8	-0.000894981	0.03635	0.00471
155.2	0.00951	0.03635	0.00395
155.6	0.01044	0.01797	0.01491
156	0.00716	0.01797	0.01048
156.4	0.0162	0.01797	0.0057
156.8	0.0115	0.01797	0.00848
157.2	0.00848	0.01792	0.01046
157.6	0.01428	-0.000962067	0.01316
158	0.00643	0.00547	0.01391
158.4	0.01819	0.00547	-0.00493
158.8	0.00595	0.00547	0.01678
159.2	-0.00973	0.00547	0.01008
159.6	-0.0073	0.00547	0.000345636
160	0.000727161	0.00511	0.01368
160.4	-0.00424	0.0124	0.00288
160.8	0.00526	0.02538	-0.00138
161.2	-0.01076	0.02538	-0.00864
161.6	-0.00289	0.02538	0.01058
162	-0.01583	0.02538	0.00698
162.4	-0.00482	0.02538	-0.02676
162.8	-0.0207	0.01078	-0.0056
163.2	-0.00197	0.01394	-0.03169
163.6	-0.01843	0.03811	-0.03644
164	-0.03335	0.03811	-0.04266
164.4	-0.0149	0.03811	-0.02356
164.8	-0.02588	0.03811	-0.02383
165.2	-0.00386	0.03811	-0.01904
165.6	-0.01238	0.00355	-0.0378
166	-0.02311	0.00368	-0.02571
166.4	-0.01807	0.00404	-0.05541
166.8	-0.00719	0.00404	-0.02837
167.2	-0.01066	0.00404	-0.00859
167.6	0.00599	0.00404	-0.03142
168	0.00552	0.0236	-0.02917
168.4	0.00159	0.03488	-0.02308
168.8	-0.00242	0.03488	-0.02878
169.2	-0.00717	0.03488	-0.03433
169.6	-0.0067	0.03488	-0.02263
170	-0.01028	0.03488	-0.01743
170.4	-0.00672	0.02477	-0.0166
170.8	-0.01033	0.02477	-0.02144
171.2	-0.01119	0.02477	-0.00481
171.6	0.000418772	0.02477	0.00741
172	0.000762604	0.03145	0.000331589
172.4	-0.0083	0.04306	-0.000139653
172.8	-0.00638	0.04939	0.01277
173.2	0.01119	0.04939	-0.00115
173.6	-0.00297	0.05608	0.02071
174	0.00058622	0.05608	0.0172
174.4	-0.00697	0.05608	0.01837
174.8	0.01082	0.05608	0.03076
175.2	-0.00599	0.05608	0.034
175.6	-0.01559	0.04509	0.03507
176	-0.00809	0.04909	0.03519
176.4	-0.00683	0.04909	0.0455
176.8	0.000105596	0.04909	0.05286
177.2	-0.01147	0.04909	0.06692
177.6	-0.01599	0.04909	0.05751
178	-0.02161	0.0388	0.04026
178.4	-0.01828	0.03967	0.04747
178.8	-0.0222	0.03967	0.03493
179.2	0.000370836	0.03967	0.04254
179.6	-0.02813	0.03967	0.0203
180	-0.02408	0.03967	0.02874
180.4	-0.03128	0.03752	0.02371
180.8	-0.02258	0.02229	0.02262
181.2	-0.02347	0.02229	0.02957
181.6	-0.02051	0.03512	0.02021
182	-0.02331	0.03512	0.02565
182.4	-0.0232	0.03512	0.01984
182.8	-0.01898	0.03512	-0.01178
183.2	-0.00834	0.03512	0.00661
183.6	-0.01082	0.0284	0.00736
184	-0.01646	0.00356	-0.00267
184.4	-0.00674	0.00356	0.0078
184.8	-0.02211	-0.00185	-0.00218
185.2	-0.00923	-0.00185	-0.01128
185.6	-0.01915	-0.00854	-0.02848
186	-0.01645	-0.01522	-0.00976
186.4	0.000996662	-0.01638	-0.00553
186.8	0.00195	-0.01638	-0.00709
187.2	-0.0041	0.000823269	-0.01172
187.6	-0.00041761	0.000823269	-0.02083
188	0.0013	0.000823269	-0.01222
188.4	-0.00543	0.000823269	-0.00212
188.8	-0.01563	0.000823269	-0.00251
189.2	-0.02093	0.00284	-0.01123
189.6	0.00653	0.00284	0.00909
190	-0.00584	0.00284	-0.00675
190.4	0.00201	0.00284	-0.01845
190.8	-0.00833	0.00284	-0.02426
191.2	-0.01367	0.01639	-0.02484
191.6	0.00552	0.01639	-0.0083
192	0.00443	0.01639	-0.01863
192.4	4.29304e-05	0.01639	-0.02034
192.8	0.000783099	0.01639	-0.02187
193.2	0.01198	0.0146	-0.00788
193.6	0.01426	0.03274	-0.02486
194	0.01921	0.03274	-0.02563
194.4	-0.00702	0.03274	-0.01271
194.8	0.01664	0.03274	-0.00441
195.2	0.01828	0.03274	-0.00118
195.6	0.00706	0.01372	-0.00702
196	0.02495	0.01372	-0.03801
196.4	0.01941	0.01083	-0.0094
196.8	0.03528	-0.00296	-0.00858
197.2	0.05585	-0.00296	0.0018
197.6	0.06631	-0.0154	0.00644
198	0.07675	-0.0154	-0.00119
198.4	0.1048	-0.0154	0.01394
198.8	0.12612	-0.0154	0.02284
199.2	0.1594	-0.02128	0.05689
199.6	0.18227	-0.02466	0.05167
200	0.22395	-0.02466	0.06152
200.4	0.26722	-0.04892	0.07751
200.8	0.30855	-0.05754	0.07991
201.2	0.35778	-0.05754	0.08099
201.6	0.3961	-0.06455	0.06843
202	0.45932	-0.06455	0.09629
202.4	0.49295	-0.11243	0.09518
202.8	0.55006	-0.12915	0.0963
203.2	0.57401	-0.12994	0.10099
203.6	0.6251	-0.11456	0.08521
204	0.66386	-0.11456	0.09234
204.4	0.70198	-0.11456	0.12169
204.8	0.71075	-0.09902	0.13583
205.2	0.7413	-0.09902	0.14798
205.6	0.76902	-0.09294	0.14946
206	0.79815	-0.09294	0.16265
206.4	0.83	-0.09294	0.13783
206.8	0.84347	-0.09226	0.1553
207.2	0.86208	-0.08643	0.13539
207.6	0.88948	-0.08643	0.12356
208	0.89244	-0.07589	0.1464
208.4	0.91208	-0.06086	0.1477
208.8	0.92347	-0.06086	0.17936
209.2	0.93524	-0.04102	0.15454
209.6	0.93741	-0.02544	0.15833
210	0.93744	-0.02544	0.17075
210.4	0.95064	-0.01866	0.19643
210.8	0.94962	-0.01866	0.19789
211.2	0.94025	-0.00975	0.20913
211.6	0.97233	-0.0046	0.20602
212	0.96773	-0.0046	0.18532
212.4	0.98153	0.00182	0.21259
212.8	0.97147	0.01894	0.20657
213.2	0.99153	0.04157	0.19354
213.6	0.98842	0.04157	0.17415
214	0.99999	0.05955	0.18502
214.4	0.99057	0.07642	0.16756
214.8	0.99349	0.07642	0.1733
215.2	1.00043	0.08925	0.1733
215.6	0.99102	0.10944	0.18177
216	0.99509	0.10944	0.16539
216.4	0.99004	0.11271	0.16649
216.8	0.99429	0.11271	0.1803
217.2	0.98614	0.11271	0.1918
217.6	0.99373	0.13158	0.18508
218	0.98838	0.13158	0.1956
218.4	0.99601	0.13158	0.17589
218.8	0.98377	0.13158	0.17284
219.2	0.98558	0.13158	0.16859
219.6	0.98422	0.11922	0.1847
220	0.98162	0.12836	0.18526
220.4	0.97913	0.12836	0.18738
220.8	0.9757	0.12836	0.17824
221.2	0.97793	0.14489	0.18341
221.6	0.9821	0.14489	0.17686
222	0.9772	0.15504	0.18895
222.4	0.97317	0.16015	0.16225
222.8	0.97106	0.16037	0.16681
223.2	0.97471	0.16037	0.18119
223.6	0.98602	0.16037	0.17841
224	0.98878	0.16037	0.1913
224.4	0.99256	0.17129	0.18273
224.8	0.99326	0.17129	0.18327
225.2	0.97865	0.17129	0.17379
225.6	0.9831	0.17129	0.17818
226	0.987	0.17129	0.17504
226.4	0.98897	0.16108	0.1477
226.8	0.9903	0.15864	0.17514
227.2	0.97135	0.16167	0.19147
227.6	0.96506	0.18143	0.17693
228	0.96795	0.18302	0.19081
228.4	0.98475	0.192	0.20791
228.8	0.9794	0.20115	0.20071
229.2	0.97023	0.20707	0.19713
229.6	0.96593	0.20707	0.19028
230	0.96714	0.21456	0.19254
230.4	0.97582	0.21456	0.20117
230.8	0.97171	0.21891	0.21073
231.2	0.9677	0.21891	0.20704
231.6	0.96878	0.22793	0.17822
232	0.96833	0.22793	0.18939
232.4	0.97431	0.22793	0.16179
232.8	0.97407	0.22907	0.18005
233.2	0.96137	0.23491	0.19764
233.6	0.96156	0.25232	0.18562
234	0.96828	0.25232	0.18131
234.4	0.97218	0.25232	0.18835
234.8	0.96046	0.26083	0.16278
235.2	0.95785	0.26216	0.18822
235.6	0.95337	0.26216	0.18655
236	0.95027	0.26216	0.1842
236.4	0.95164	0.26216	0.17723
236.8	0.9662	0.26216	0.17698
237.2	0.96385	0.25748	0.18022
237.6	0.96769	0.25529	0.16918
238	0.9588	0.26221	0.15943
238.4	0.95822	0.26221	0.15649
238.8	0.96751	0.26221	0.13929
239.2	0.96158	0.2733	0.15943
239.6	0.95338	0.2733	0.16196
240	0.9571	0.29741	0.13146
240.4	0.95697	0.29741	0.15942
240.8	0.962	0.29741	0.17159
241.2	0.94701	0.30417	0.16162
241.6	0.94181	0.30417	0.16105
242	0.94393	0.30417	0.16722
242.4	0.95091	0.31431	0.15321
242.8	0.9338	0.32427	0.1578
243.2	0.94614	0.32427	0.15992
243.6	0.94616	0.32427	0.16774
244	0.93233	0.32427	0.15248
244.4	0.94482	0.32427	0.12628
244.8	0.93642	0.32072	0.13263
245.2	0.93466	0.33365	0.14443
245.6	0.93458	0.33365	0.13899
246	0.92791	0.34059	0.13919
246.4	0.91864	0.34059	0.13988
246.8	0.93384	0.34059	0.12682
247.2	0.93963	0.34144	0.11652
247.6	0.92701	0.34255	0.13424
248	0.92013	0.34255	0.12639
248.4	0.92433	0.34255	0.09559
248.8	0.91959	0.34255	0.11221
249.2	0.92207	0.34255	0.12396
249.6	0.92077	0.33571	0.10091
250	0.93178	0.33571	0.12575
250.4	0.93308	0.32111	0.14535
250.8	0.9359	0.32111	0.12815
251.2	0.94863	0.32871	0.13892
251.6	0.91934	0.32871	0.14134
252	0.92297	0.32871	0.13879
252.4	0.93792	0.34936	0.14676
252.8	0.93532	0.34936	0.15511
253.2	0.94008	0.34936	0.14205
253.6	0.94382	0.34936	0.16098
254	0.93139	0.34936	0.13484
254.4	0.92017	0.31668	0.14235
254.8	0.93923	0.31387	0.144
255.2	0.91787	0.32107	0.13746
255.6	0.9271	0.32107	0.14084
256	0.92356	0.32107	0.15213
256.4	0.93033	0.32428	0.14168
256.8	0.92741	0.32428	0.15481
257.2	0.93005	0.32428	0.16406
257.6	0.93001	0.32428	0.18092
258	0.94234	0.32428	0.1585
258.4	0.93445	0.33486	0.16744
258.8	0.93355	0.33486	0.15722
259.2	0.92529	0.33533	0.14068
259.6	0.91643	0.33533	0.14943
260	0.91368	0.33533	0.14724
260.4	0.90634	0.33533	0.14932
260.8	0.90348	0.36005	0.13762
261.2	0.90325	0.36005	0.14841
261.6	0.89058	0.36005	0.15289
262	0.88963	0.36005	0.13777
262.4	0.89286	0.36135	0.1582
262.8	0.89987	0.37907	0.16105
263.2	0.89076	0.37907	0.17137
263.6	0.90139	0.37907	0.14317
264	0.88444	0.37907	0.15758
264.4	0.88439	0.38096	0.15617
264.8	0.90233	0.3867	0.16167
265.2	0.89377	0.3867	0.14562
265.6	0.8901	0.3867	0.15706
266	0.88507	0.3867	0.15536
266.4	0.88361	0.3867	0.16662
266.8	0.89563	0.36216	0.16329
267.2	0.89387	0.36216	0.1617
267.6	0.88116	0.36216	0.14018
268	0.88429	0.36216	0.17661
268.4	0.87262	0.36997	0.17709
268.8	0.87954	0.36997	0.16147
269.2	0.87745	0.371	0.16644
269.6	0.88351	0.37292	0.16109
270	0.87767	0.39018	0.18578
270.4	0.86735	0.39018	0.15351
270.8	0.87526	0.39018	0.16078
271.2	0.87627	0.39018	0.17812
271.6	0.86017	0.39285	0.16297
272	0.8771	0.39285	0.12955
272.4	0.867	0.40869	0.14077
272.8	0.87166	0.41141	0.13535
273.2	0.87712	0.41141	0.12923
273.6	0.87557	0.41141	0.12739
274	0.85287	0.41141	0.13573
274.4	0.8842	0.41141	0.1479
274.8	0.87096	0.39127	0.14215
275.2	0.87081	0.39127	0.16432
275.6	0.87841	0.39353	0.14208
276	0.86979	0.39353	0.1346
276.4	0.87213	0.39353	0.15557
276.8	0.87317	0.39353	0.15708
277.2	0.86554	0.39353	0.15407
277.6	0.86635	0.38857	0.13298
278	0.86537	0.38857	0.14613
278.4	0.87168	0.38857	0.1351
278.8	0.86035	0.38857	0.1423
279.2	0.85336	0.37177	0.13679
279.6	0.86701	0.38001	0.13262
280	0.85685	0.38001	0.1458
280.4	0.86303	0.38001	0.12809
280.8	0.85969	0.38001	0.13634
281.2	0.85585	0.38001	0.14796
281.6	0.84564	0.35764	0.14663
282	0.85689	0.35764	0.13921
282.4	0.84517	0.35764	0.15292
282.8	0.84708	0.35764	0.126
283.2	0.84851	0.37152	0.15409
283.6	0.82916	0.37152	0.15692
284	0.83	0.37152	0.15347
284.4	0.83484	0.37152	0.17736
284.8	0.8394	0.37152	0.17124
285.2	0.82852	0.37	0.16382
285.6	0.8274	0.37703	0.15891
286	0.8309	0.37703	0.1782
286.4	0.82263	0.38758	0.16409
286.8	0.83679	0.38758	0.16417
287.2	0.82309	0.38758	0.15542
287.6	0.8324	0.38763	0.15844
288	0.83718	0.39091	0.1742
288.4	0.83348	0.39091	0.15036
288.8	0.83782	0.39091	0.16135
289.2	0.83586	0.39091	0.1475
289.6	0.83556	0.39091	0.16265
290	0.83889	0.38362	0.13831
290.4	0.8258	0.40921	0.12992
290.8	0.83941	0.41302	0.13564
291.2	0.82951	0.41302	0.13252
291.6	0.83592	0.41302	0.12585
292	0.82349	0.41302	0.13203
292.4	0.83106	0.41427	0.11653
292.8	0.81577	0.41427	0.12718
293.2	0.82064	0.41585	0.11359
293.6	0.82088	0.41585	0.11479
294	0.81892	0.41585	0.12197
294.4	0.81939	0.41585	0.12654
294.8	0.82175	0.41585	0.12609
295.2	0.80922	0.41328	0.13908
295.6	0.81533	0.41328	0.14391
296	0.81126	0.39577	0.13716
296.4	0.81076	0.39725	0.14098
296.8	0.81809	0.40039	0.12045
297.2	0.81592	0.40445	0.16565
297.6	0.81468	0.40445	0.15954
298	0.81181	0.42355	0.13963
298.4	0.81839	0.42355	0.13269
298.8	0.81714	0.42355	0.13521
299.2	0.82289	0.42355	0.11971
299.6	0.82585	0.42509	0.1339
300	0.80149	0.43385	0.12146
300.4	0.81015	0.43385	0.15128
300.8	0.82148	0.43385	0.1325
301.2	0.81273	0.43385	0.11354
301.6	0.79545	0.43385	0.11408
302	0.80011	0.42543	0.11453
302.4	0.80247	0.42543	0.11984
302.8	0.81312	0.42092	0.13006
303.2	0.81037	0.42092	0.11357
303.6	0.81292	0.40627	0.11002
304	0.81982	0.40627	0.11568
304.4	0.8043	0.40297	0.10383
304.8	0.822	0.40297	0.11902
305.2	0.81829	0.40297	0.09943
305.6	0.82543	0.40297	0.08869
306	0.82151	0.40848	0.13044
306.4	0.82066	0.41364	0.10022
306.8	0.82172	0.41364	0.09708
307.2	0.81936	0.41364	0.11188
307.6	0.8046	0.41364	0.11281
308	0.81195	0.41364	0.11031
308.4	0.79563	0.406	0.12131
308.8	0.79772	0.406	0.13271
309.2	0.80274	0.406	0.13032
309.6	0.79549	0.40407	0.13948
310	0.80305	0.40407	0.14099
310.4	0.79906	0.40407	0.13664
310.8	0.80363	0.40407	0.13073
311.2	0.79943	0.40199	0.11776
311.6	0.79331	0.40199	0.11171
312	0.79911	0.40191	0.1109
312.4	0.80176	0.40896	0.11397
312.8	0.80029	0.40896	0.11962
313.2	0.79029	0.40896	0.12206
313.6	0.78887	0.41482	0.1202
314	0.79265	0.41482	0.1205
314.4	0.7843	0.41703	0.13557
314.8	0.80157	0.41703	0.13127
315.2	0.80079	0.41703	0.12903
315.6	0.78836	0.41703	0.14728
316	0.80978	0.41703	0.11853
316.4	0.78485	0.41254	0.13716
316.8	0.78877	0.41254	0.13745
317.2	0.80221	0.41254	0.16137
317.6	0.78831	0.41142	0.16664
318	0.78421	0.41142	0.171
318.4	0.78923	0.41026	0.16135
318.8	0.78596	0.42254	0.16374
319.2	0.79471	0.42254	0.17216
319.6	0.783	0.42254	0.16864
320	0.78248	0.42254	0.16095
320.4	0.78298	0.42254	0.16111
320.8	0.78268	0.40992	0.15042
321.2	0.78408	0.40992	0.14712
321.6	0.80253	0.4226	0.13914
322	0.78135	0.4226	0.1514
322.4	0.77424	0.4226	0.12689
322.8	0.7857	0.4226	0.14437
323.2	0.78026	0.44723	0.13298
323.6	0.76658	0.44723	0.14097
324	0.77696	0.44723	0.12378
324.4	0.78013	0.44723	0.12866
324.8	0.78101	0.44723	0.10817
325.2	0.77006	0.4226	0.11416
325.6	0.75434	0.4226	0.11936
326	0.76207	0.41613	0.1252
326.4	0.76269	0.41613	0.12903
326.8	0.74919	0.40985	0.12406
327.2	0.73485	0.40985	0.13653
327.6	0.75374	0.40001	0.11524
328	0.75037	0.41373	0.13327
328.4	0.7438	0.41373	0.13429
328.8	0.74546	0.41373	0.1203
329.2	0.73819	0.41373	0.11887
329.6	0.74163	0.41373	0.13686
330	0.75625	0.4135	0.12857
330.4	0.75101	0.4078	0.13206
330.8	0.75307	0.41262	0.12961
331.2	0.76361	0.41262	0.11672
331.6	0.75585	0.44147	0.14317
332	0.75598	0.44147	0.14699
332.4	0.7689	0.44147	0.13664
332.8	0.7521	0.44147	0.13634
333.2	0.75606	0.44586	0.13804
333.6	0.73894	0.44586	0.12745
334	0.75252	0.44586	0.1464
334.4	0.73788	0.44586	0.11422
334.8	0.75432	0.44586	0.11795
335.2	0.76771	0.42934	0.11755
335.6	0.75159	0.42928	0.1303
336	0.75547	0.42928	0.14117
336.4	0.75319	0.42928	0.11335
336.8	0.75681	0.44296	0.12154
337.2	0.75639	0.44296	0.1303
337.6	0.75956	0.44296	0.14393
338	0.75641	0.44296	0.13196
338.4	0.7615	0.44296	0.12783
338.8	0.74609	0.43452	0.13136
339.2	0.75459	0.42895	0.10863
339.6	0.7569	0.42895	0.13042
340	0.74133	0.43169	0.12354
340.4	0.73903	0.43169	0.11655
340.8	0.71837	0.43169	0.11904
341.2	0.74387	0.43169	0.11366
341.6	0.72695	0.43169	0.13076
342	0.73207	0.4204	0.11684
342.4	0.73439	0.44137	0.12321
342.8	0.73578	0.44417	0.11006
343.2	0.72935	0.44417	0.12389
343.6	0.73836	0.44417	0.12595
344	0.74041	0.44417	0.12172
344.4	0.71946	0.44417	0.12873
344.8	0.73379	0.44157	0.12823
345.2	0.73984	0.44224	0.13211
345.6	0.71851	0.44224	0.13143
346	0.71554	0.44224	0.14994
346.4	0.71473	0.44224	0.12754
346.8	0.72887	0.44224	0.13551
347.2	0.72077	0.43595	0.11738
347.6	0.71126	0.4342	0.12179
348	0.72225	0.4342	0.12993
348.4	0.71955	0.4342	0.11763
348.8	0.71224	0.4342	0.11907
349.2	0.72263	0.43278	0.11326
349.6	0.72403	0.43222	0.12021
350	0.72036	0.43222	0.13186
350.4	0.73731	0.43222	0.14559
350.8	0.72832	0.43442	0.13219
351.2	0.72207	0.43442	0.12842
351.6	0.72858	0.43442	0.11694
352	0.72205	0.43447	0.12548
352.4	0.71492	0.43447	0.11836
352.8	0.71311	0.43447	0.10826
353.2	0.70611	0.43447	0.11575
353.6	0.71179	0.43447	0.12161
354	0.7284	0.42407	0.11173
354.4	0.7058	0.42407	0.11469
354.8	0.71043	0.42407	0.11146
355.2	0.70854	0.41409	0.11357
355.6	0.71085	0.41409	0.11332
356	0.72249	0.41409	0.12035
356.4	0.71632	0.41919	0.1325
356.8	0.72545	0.41919	0.1405
357.2	0.7152	0.41919	0.11677
357.6	0.71485	0.41919	0.14936
358	0.71935	0.41919	0.12119
358.4	0.71487	0.41371	0.13959
358.8	0.71858	0.41371	0.1263
359.2	0.71254	0.42884	0.13416
359.6	0.72425	0.42884	0.14621
360	0.71595	0.42884	0.13043
360.4	0.72333	0.42884	0.13472
360.8	0.71112	0.43022	0.1043
361.2	0.7189	0.43893	0.11194
361.6	0.71387	0.43893	0.14442
362	0.72311	0.43893	0.12001
362.4	0.72113	0.43893	0.11094
362.8	0.71458	0.43893	0.12249
363.2	0.69839	0.43814	0.13479
363.6	0.73122	0.42427	0.137
364	0.72116	0.42665	0.11617
364.4	0.7064	0.42665	0.12405
364.8	0.70499	0.42665	0.11885
365.2	0.69888	0.42665	0.13296
365.6	0.70366	0.42665	0.11914
366	0.71059	0.42918	0.1155
366.4	0.70006	0.42918	0.11778
366.8	0.71212	0.44126	0.11374
367.2	0.70616	0.46574	0.1072
367.6	0.69131	0.46574	0.10365
368	0.69177	0.46574	0.12658
368.4	0.69563	0.46574	0.11822
368.8	0.69644	0.46574	0.128
369.2	0.69214	0.45242	0.0943
369.6	0.69645	0.43578	0.12215
370	0.69101	0.44191	0.09993
370.4	0.68186	0.44191	0.09101
370.8	0.69196	0.44191	0.10309
371.2	0.68861	0.44191	0.10543
371.6	0.68517	0.44191	0.09679
372	0.68365	0.43623	0.09663
372.4	0.67867	0.43623	0.11573
372.8	0.69484	0.43623	0.12732
373.2	0.67511	0.43623	0.11296
373.6	0.68193	0.45086	0.10411
374	0.67924	0.46119	0.12448
374.4	0.66063	0.46119	0.11017
374.8	0.66675	0.46119	0.10678
375.2	0.6555	0.46119	0.10808
375.6	0.66833	0.46119	0.11598
376	0.66316	0.4435	0.12376
376.4	0.66559	0.45149	0.12832
376.8	0.67133	0.45149	0.12461
377.2	0.66927	0.45149	0.1111
377.6	0.65149	0.47045	0.11004
378	0.66208	0.47045	0.1116
378.4	0.67168	0.47045	0.10025
378.8	0.67226	0.47045	0.11254
379.2	0.66718	0.47045	0.10682
379.6	0.66598	0.44363	0.0965
380	0.66735	0.44363	0.12248
380.4	0.67128	0.42939	0.11072
380.8	0.66724	0.42939	0.09615
381.2	0.66704	0.44487	0.09823
381.6	0.66894	0.44487	0.10121
382	0.66444	0.44487	0.09567
382.4	0.6586	0.44487	0.1061
382.8	0.65207	0.44487	0.09913
383.2	0.65353	0.43748	0.10729
383.6	0.6442	0.43748	0.10801
384	0.65656	0.43748	0.10463
384.4	0.65397	0.43748	0.11012
384.8	0.67508	0.43015	0.11867
385.2	0.66073	0.43015	0.11715
385.6	0.6699	0.43015	0.11416
386	0.66722	0.42302	0.11293
386.4	0.65379	0.42302	0.11165
386.8	0.66823	0.42302	0.12132
387.2	0.6663	0.40984	0.1326
387.6	0.67032	0.40984	0.11173
388	0.66374	0.41125	0.11558
388.4	0.66826	0.41125	0.11567
388.8	0.66677	0.41125	0.1184
389.2	0.66304	0.41125	0.10145
389.6	0.65965	0.41125	0.12057
390	0.66868	0.39816	0.11543
390.4	0.6621	0.39816	0.10352
390.8	0.67298	0.39954	0.10777
391.2	0.65827	0.39954	0.10636
391.6	0.66441	0.39954	0.09663
392	0.65288	0.39954	0.10128
392.4	0.65984	0.39954	0.09881
392.8	0.64837	0.38809	0.10206
393.2	0.64679	0.39389	0.08888
393.6	0.6427	0.39389	0.09467
394	0.6384	0.39426	0.10639
394.4	0.65003	0.39426	0.08275
394.8	0.64181	0.41366	0.08677
395.2	0.64916	0.41366	0.07936
395.6	0.64346	0.41366	0.06409
396	0.65036	0.42969	0.09584
396.4	0.64298	0.42969	0.07596
396.8	0.6429	0.42969	0.06601
397.2	0.63512	0.42969	0.08554
397.6	0.64703	0.42969	0.08599
398	0.64294	0.42079	0.08982
398.4	0.64178	0.42079	0.08384
398.8	0.64545	0.42079	0.08733
399.2	0.63036	0.42079	0.09683
399.6	0.63318	0.42079	0.11125
400	0.63484	0.41013	0.10684
400.4	0.63113	0.422	0.10761
400.8	0.62474	0.422	0.11872
401.2	0.63503	0.422	0.11843
401.6	0.61921	0.422	0.10003
402	0.6343	0.422	0.11193
402.4	0.63058	0.42544	0.09308
402.8	0.63821	0.42544	0.10239
403.2	0.63563	0.42544	0.1089
403.6	0.62981	0.42544	0.09431
404	0.63963	0.42544	0.09204
404.4	0.62967	0.41742	0.11359
404.8	0.63835	0.43168	0.09911
405.2	0.62621	0.43168	0.10117
405.6	0.63508	0.43168	0.08099
406	0.62407	0.43168	0.08241
406.4	0.63745	0.43168	0.09795
406.8	0.64065	0.42585	0.08319
407.2	0.62751	0.42585	0.09237
407.6	0.6285	0.42198	0.10627
408	0.63112	0.41647	0.08546
408.4	0.62761	0.43755	0.09363
408.8	0.62332	0.43755	0.10821
409.2	0.63204	0.43755	0.09063
409.6	0.63744	0.43755	0.12475
410	0.63425	0.44886	0.08705
410.4	0.62734	0.44886	0.1153
410.8	0.63349	0.44886	0.09604
411.2	0.6236	0.44886	0.09785
411.6	0.61811	0.44886	0.08816
412	0.61781	0.43269	0.08324
412.4	0.6247	0.43269	0.08464
412.8	0.60597	0.42244	0.08291
413.2	0.61346	0.42244	0.10416
413.6	0.60465	0.43043	0.09478
414	0.60719	0.43043	0.08435
414.4	0.61388	0.43043	0.10325
414.8	0.61346	0.43879	0.09636
415.2	0.61554	0.43879	0.1058
415.6	0.60017	0.43879	0.09805
416	0.60977	0.43879	0.08888
416.4	0.61266	0.43879	0.09883
416.8	0.61322	0.43179	0.10755
417.2	0.61722	0.43179	0.09251
417.6	0.61304	0.43179	0.08828
418	0.60434	0.43179	0.08807
418.4	0.61098	0.42533	0.07203
418.8	0.61188	0.42533	0.07195
419.2	0.61932	0.42533	0.07396
419.6	0.61314	0.42533	0.07038
420	0.60167	0.43207	0.07328
420.4	0.59761	0.43207	0.07643
420.8	0.60556	0.43207	0.07096
421.2	0.59821	0.43207	0.06902
421.6	0.58678	0.43207	0.08875
422	0.57532	0.42343	0.08331
422.4	0.57791	0.42343	0.07696
422.8	0.57941	0.41584	0.06808
423.2	0.57065	0.41502	0.06907
423.6	0.57482	0.41502	0.05729
424	0.58012	0.41306	0.08535
424.4	0.58391	0.40998	0.07383
424.8	0.57905	0.40998	0.08609
425.2	0.57356	0.40998	0.06919
425.6	0.5835	0.40998	0.08838
426	0.57974	0.40678	0.06408
426.4	0.5884	0.40678	0.07402
426.8	0.58613	0.40408	0.09631
427.2	0.59626	0.40408	0.08396
427.6	0.60228	0.41142	0.0992
428	0.59535	0.41142	0.09605
428.4	0.60607	0.41142	0.10782
428.8	0.60241	0.41142	0.10962
429.2	0.59767	0.41142	0.11112
429.6	0.604	0.40894	0.11515
430	0.59422	0.41224	0.10341
430.4	0.61057	0.41224	0.09331
430.8	0.59502	0.41224	0.10211
431.2	0.59858	0.42449	0.10572
431.6	0.58894	0.42449	0.09897
432	0.59041	0.42449	0.11326
432.4	0.58434	0.42449	0.1302
432.8	0.58894	0.42449	0.11638
433.2	0.58113	0.41876	0.11368
433.6	0.59082	0.42406	0.11654
434	0.57765	0.42406	0.11005
434.4	0.57341	0.42406	0.10836
434.8	0.57982	0.42406	0.13216
435.2	0.57072	0.42406	0.1246
435.6	0.55787	0.42451	0.12723
436	0.57352	0.42451	0.11903
436.4	0.56352	0.42451	0.1206
436.8	0.57643	0.42451	0.10882
437.2	0.56636	0.42451	0.11577
437.6	0.57141	0.41728	0.11667
438	0.56814	0.40801	0.10982
438.4	0.57621	0.40801	0.10627
438.8	0.56358	0.40442	0.11381
439.2	0.57574	0.40212	0.09925
439.6	0.57277	0.40212	0.10163
440	0.55522	0.40195	0.10998
440.4	0.56335	0.39757	0.11838
440.8	0.55643	0.41039	0.09307
441.2	0.55723	0.41039	0.10104
441.6	0.56743	0.41039	0.07577
442	0.55591	0.41039	0.1182
442.4	0.55386	0.41039	0.10729
442.8	0.56679	0.39232	0.10755
443.2	0.5638	0.39992	0.08683
443.6	0.5539	0.39992	0.10098
444	0.56023	0.39992	0.09519
444.4	0.56384	0.40618	0.0981
444.8	0.56605	0.40618	0.10265
445.2	0.5674	0.40618	0.09233
445.6	0.55696	0.40618	0.11059
446	0.57958	0.40618	0.09234
446.4	0.58004	0.40118	0.11141
446.8	0.55828	0.40118	0.11009
447.2	0.55448	0.40118	0.09951
447.6	0.55985	0.40118	0.10907
448	0.56606	0.40118	0.12132
448.4	0.54463	0.3976	0.11214
448.8	0.54288	0.38248	0.11258
449.2	0.55273	0.38248	0.12729
449.6	0.54091	0.38248	0.13026
450	0.55514	0.38248	0.13168
450.4	0.53735	0.38248	0.14111
450.8	0.5518	0.37933	0.14726
451.2	0.55165	0.37933	0.13542
451.6	0.54773	0.38282	0.14113
452	0.53959	0.38342	0.14202
452.4	0.56026	0.38342	0.12911
452.8	0.55509	0.39245	0.13989
453.2	0.54542	0.41102	0.13246
453.6	0.54184	0.41102	0.13361
454	0.53754	0.41136	0.13437
454.4	0.53422	0.41136	0.12796
454.8	0.5402	0.41771	0.1476
455.2	0.52594	0.42228	0.13604
455.6	0.52375	0.42228	0.15007
456	0.52827	0.42228	0.1557
456.4	0.53028	0.42541	0.15712
456.8	0.53871	0.42541	0.15123
457.2	0.52775	0.42541	0.13986
457.6	0.54407	0.44669	0.13956
458	0.54123	0.44669	0.13808
458.4	0.53083	0.44669	0.15124
458.8	0.53694	0.44669	0.13352
459.2	0.53637	0.44669	0.12104
459.6	0.55157	0.43931	0.10868
460	0.54618	0.43931	0.10501
460.4	0.53802	0.43931	0.10358
460.8	0.54356	0.43172	0.12639
461.2	0.55736	0.43172	0.13291
461.6	0.54256	0.43163	0.11756
462	0.55423	0.43163	0.11814
462.4	0.5685	0.4327	0.12592
462.8	0.55113	0.4327	0.10521
463.2	0.56144	0.4327	0.10668
463.6	0.55808	0.4327	0.10008
464	0.56247	0.4327	0.10596
464.4	0.55137	0.42652	0.11612
464.8	0.54197	0.42462	0.11922
465.2	0.54992	0.42462	0.10512
465.6	0.55383	0.42462	0.0901
466	0.55877	0.42462	0.10001
466.4	0.55076	0.42462	0.12413
466.8	0.54513	0.42317	0.10856
467.2	0.54028	0.43382	0.11618
467.6	0.55572	0.43382	0.12386
468	0.54374	0.43382	0.10195
468.4	0.53779	0.44508	0.11109
468.8	0.5461	0.44508	0.11539
469.2	0.53867	0.44508	0.10386
469.6	0.53364	0.44508	0.1125
470	0.5302	0.44508	0.10647
470.4	0.52819	0.43918	0.10262
470.8	0.5341	0.43918	0.08268
471.2	0.53998	0.43918	0.09096
471.6	0.54676	0.43918	0.10806
472	0.54498	0.43918	0.0884
472.4	0.52838	0.43676	0.09078
472.8	0.54693	0.43676	0.09536
473.2	0.54103	0.43676	0.09426
473.6	0.52923	0.43676	0.0878
474	0.54085	0.43198	0.08983
474.4	0.53577	0.43198	0.10417
474.8	0.54322	0.43325	0.10639
475.2	0.52653	0.45536	0.1138
475.6	0.5392	0.45536	0.09858
476	0.53004	0.45536	0.10316
476.4	0.53534	0.45536	0.12066
476.8	0.52031	0.45536	0.09956
477.2	0.52166	0.44603	0.10608
477.6	0.53338	0.44603	0.08662
478	0.51965	0.44344	0.0862
478.4	0.5161	0.44344	0.09762
478.8	0.52333	0.44344	0.09667
479.2	0.52986	0.43696	0.10271
479.6	0.50915	0.43696	0.12059
480	0.52441	0.43493	0.10339
480.4	0.50669	0.43493	0.10058
480.8	0.50927	0.43493	0.08084
481.2	0.52553	0.43493	0.10741
481.6	0.52467	0.45322	0.085
482	0.5369	0.45322	0.09798
482.4	0.52772	0.45322	0.10024
482.8	0.51945	0.45322	0.09967
483.2	0.5252	0.45322	0.0962
483.6	0.51704	0.44286	0.07386
484	0.51565	0.42943	0.09292
484.4	0.53115	0.42943	0.07786
484.8	0.51706	0.42783	0.07957
485.2	0.5078	0.42783	0.09003
485.6	0.49518	0.42783	0.09716
486	0.50554	0.42577	0.08195
486.4	0.49528	0.42577	0.08962
486.8	0.49742	0.42577	0.07996
487.2	0.50779	0.42036	0.08681
487.6	0.49738	0.41629	0.0954
488	0.50379	0.41629	0.10371
488.4	0.50191	0.41601	0.09048
488.8	0.4998	0.41601	0.09055
489.2	0.49452	0.41322	0.08048
489.6	0.50009	0.41322	0.08389
490	0.49451	0.41322	0.08285
490.4	0.49755	0.41322	0.09423
490.8	0.49487	0.41322	0.07821
491.2	0.4857	0.4027	0.07964
491.6	0.48648	0.41176	0.08138
492	0.48434	0.41176	0.06885
492.4	0.48156	0.41176	0.072
492.8	0.48365	0.41726	0.08221
493.2	0.48843	0.41726	0.08936
493.6	0.47858	0.41726	0.09127
494	0.47916	0.41726	0.08598
494.4	0.47692	0.4176	0.09405
494.8	0.4631	0.4176	0.08302
495.2	0.47439	0.41809	0.07978
495.6	0.48312	0.41809	0.0938
496	0.4729	0.41809	0.09631
496.4	0.47981	0.43555	0.09079
496.8	0.46511	0.43555	0.08297
497.2	0.46975	0.43555	0.09631
497.6	0.47988	0.43555	0.08182
498	0.48127	0.43555	0.08718
498.4	0.48589	0.43032	0.08285
498.8	0.49418	0.43552	0.10516
499.2	0.47652	0.43552	0.09192
499.6	0.48376	0.43552	0.07287
500	0.48818	0.43552	0.0745
500.4	0.48699	0.43552	0.09285
500.8	0.48101	0.42374	0.10313
501.2	0.4791	0.42374	0.0913
501.6	0.48431	0.42374	0.11958
502	0.48263	0.41905	0.10654
502.4	0.48927	0.41905	0.0922
502.8	0.47589	0.41203	0.0953
503.2	0.47366	0.41203	0.10756
503.6	0.4873	0.40491	0.10211
504	0.48178	0.40491	0.11214
504.4	0.48604	0.40491	0.11358
504.8	0.49573	0.39942	0.09837
505.2	0.47854	0.39333	0.10179
505.6	0.48195	0.39333	0.10813
506	0.48286	0.39949	0.10962
506.4	0.49636	0.40203	0.10573
506.8	0.49918	0.41203	0.1061
507.2	0.49933	0.41203	0.0966
507.6	0.48804	0.41203	0.10692
508	0.4795	0.41486	0.11431
508.4	0.47675	0.41486	0.11953
508.8	0.4773	0.41486	0.11298
509.2	0.47856	0.41486	0.11033
509.6	0.49282	0.41486	0.11936
510	0.47843	0.41231	0.11074
510.4	0.48505	0.42522	0.10431
510.8	0.48228	0.44085	0.09507
511.2	0.49034	0.44985	0.11147
511.6	0.48049	0.44985	0.12157
512	0.48352	0.44985	0.11452
512.4	0.48766	0.44985	0.10733
512.8	0.49096	0.45409	0.12059
513.2	0.46897	0.45409	0.10117
513.6	0.47627	0.45409	0.11837
514	0.49015	0.45409	0.12557
514.4	0.48242	0.45409	0.11394
514.8	0.48252	0.45959	0.11137
515.2	0.48229	0.45959	0.109
515.6	0.46186	0.45959	0.09417
516	0.47471	0.45959	0.10445
516.4	0.46826	0.45959	0.09758
516.8	0.4644	0.454	0.11436
517.2	0.46823	0.46457	0.0859
517.6	0.45805	0.46457	0.09048
518	0.4696	0.46457	0.09366
518.4	0.45705	0.46457	0.08391
518.8	0.45748	0.46457	0.0983
519.2	0.456	0.46325	0.09647
519.6	0.46856	0.45861	0.08817
520	0.4459	0.45861	0.08451
520.4	0.44162	0.4584	0.09829
520.8	0.46237	0.4584	0.06954
521.2	0.45784	0.45223	0.0933
521.6	0.44981	0.44767	0.10548
522	0.47095	0.43017	0.10855
522.4	0.4659	0.43017	0.08904
522.8	0.46062	0.43017	0.09425
523.2	0.46804	0.43017	0.08338
523.6	0.4521	0.43017	0.10618
524	0.4515	0.4218	0.09194
524.4	0.46035	0.4218	0.10107
524.8	0.46535	0.419	0.1076
525.2	0.47457	0.42317	0.11949
525.6	0.47484	0.42317	0.12243
526	0.46446	0.42317	0.10184
526.4	0.47056	0.42317	0.10409
526.8	0.47063	0.42317	0.11808
527.2	0.47942	0.41823	0.11684
527.6	0.4643	0.41823	0.11581
528	0.46097	0.42811	0.09883
528.4	0.45356	0.42811	0.11901
528.8	0.45511	0.42811	0.09612
529.2	0.45965	0.42811	0.11301
529.6	0.45298	0.42811	0.11118
530	0.45981	0.42568	0.11574
530.4	0.46122	0.42568	0.1077
530.8	0.45674	0.43898	0.10204
531.2	0.4615	0.43898	0.1118
531.6	0.45695	0.43898	0.11287
532	0.44619	0.43898	0.11487
532.4	0.46137	0.44644	0.12654
532.8	0.44411	0.44644	0.10973
533.2	0.46043	0.44644	0.11341
533.6	0.44947	0.44644	0.10761
534	0.44025	0.44644	0.10236
534.4	0.44338	0.44307	0.08967
534.8	0.43391	0.44307	0.10703
535.2	0.4427	0.44307	0.10889
535.6	0.43951	0.44307	0.12068
536	0.4364	0.44307	0.1003
536.4	0.43723	0.42547	0.10055
536.8	0.44162	0.44145	0.10135
537.2	0.4373	0.44145	0.11287
537.6	0.45005	0.44145	0.12569
538	0.45078	0.44145	0.12606
538.4	0.44215	0.44145	0.1266
538.8	0.44448	0.42806	0.14001
539.2	0.43492	0.4258	0.12896
539.6	0.45757	0.4258	0.13564
540	0.44154	0.4258	0.12743
540.4	0.45354	0.42584	0.13492
540.8	0.45249	0.43129	0.11969
541.2	0.44726	0.43189	0.12508
541.6	0.46631	0.43661	0.11704
542	0.44924	0.43661	0.10697
542.4	0.45126	0.43661	0.10794
542.8	0.43819	0.43661	0.10282
543.2	0.46302	0.43661	0.11146
543.6	0.45114	0.42787	0.10346
544	0.4473	0.43862	0.10556
544.4	0.44796	0.43862	0.08105
544.8	0.44071	0.43862	0.08256
545.2	0.45594	0.43862	0.08859
545.6	0.45707	0.43862	0.09042
546	0.43086	0.42823	0.08315
546.4	0.42843	0.42922	0.07223
546.8	0.43735	0.42922	0.0998
547.2	0.42863	0.42954	0.10476
547.6	0.43873	0.4334	0.09948
548	0.44274	0.4334	0.10993
548.4	0.43473	0.43414	0.09614
548.8	0.43296	0.43414	0.10702
549.2	0.41867	0.43414	0.11666
549.6	0.4323	0.43414	0.10921
550	0.4173	0.43414	0.11063
550.4	0.41695	0.4303	0.11337
550.8	0.41874	0.4303	0.13835
551.2	0.4184	0.41876	0.10364
551.6	0.43539	0.41695	0.12484
552	0.41617	0.40617	0.11024
552.4	0.42603	0.41181	0.1066
552.8	0.41201	0.41181	0.11079
553.2	0.43249	0.41181	0.11054
553.6	0.4154	0.41181	0.11048
554	0.41548	0.4198	0.10092
554.4	0.41787	0.4518	0.10427
554.8	0.42328	0.4518	0.09872
555.2	0.41549	0.4518	0.09327
555.6	0.41683	0.4518	0.10602
556	0.41882	0.4518	0.11404
556.4	0.42529	0.43641	0.10933
556.8	0.42973	0.43641	0.10112
557.2	0.42119	0.43652	0.10674
557.6	0.4131	0.43652	0.1068
558	0.41882	0.43652	0.1035
558.4	0.41584	0.43652	0.10541
558.8	0.41109	0.43652	0.11682
559.2	0.41245	0.41639	0.10413
559.6	0.40044	0.41639	0.11387
560	0.40724	0.41639	0.10832
560.4	0.40993	0.41639	0.10827
560.8	0.40976	0.42866	0.09794
561.2	0.40323	0.42866	0.10461
561.6	0.40845	0.42866	0.10804
562	0.40668	0.42866	0.1153
562.4	0.41698	0.42866	0.10014
562.8	0.40453	0.42525	0.11582
563.2	0.40967	0.42525	0.12775
563.6	0.41697	0.42525	0.11354
564	0.40972	0.42364	0.09883
564.4	0.40829	0.42364	0.12899
564.8	0.3965	0.42364	0.14025
565.2	0.41002	0.42364	0.1009
565.6	0.3964	0.41344	0.12058
566	0.40895	0.41344	0.11765
566.4	0.40241	0.41344	0.11269
566.8	0.38885	0.41344	0.11678
567.2	0.39902	0.42813	0.11532
567.6	0.40423	0.42813	0.10227
568	0.40867	0.42813	0.11626
568.4	0.38761	0.44691	0.11012
568.8	0.38506	0.44691	0.11453
569.2	0.40618	0.44691	0.12128
569.6	0.39654	0.44691	0.12815
570	0.39656	0.44691	0.13255
570.4	0.40739	0.43594	0.12462
570.8	0.40431	0.42266	0.15077
571.2	0.39875	0.42833	0.12021
571.6	0.39405	0.42833	0.12944
572	0.40853	0.42833	0.11396
572.4	0.40173	0.42996	0.10893
572.8	0.40156	0.42996	0.1199
573.2	0.40188	0.43796	0.11147
573.6	0.40397	0.43796	0.12242
574	0.39828	0.43796	0.10887
574.4	0.41083	0.43796	0.11576
574.8	0.40436	0.43796	0.12991
575.2	0.40436	0.42561	0.12547
575.6	0.41011	0.42561	0.12405
576	0.41687	0.42561	0.12138
576.4	0.40102	0.42561	0.12772
576.8	0.39862	0.42561	0.13847
577.2	0.39991	0.4198	0.1325
577.6	0.39536	0.4198	0.12362
578	0.39007	0.4198	0.14445
578.4	0.38374	0.4198	0.13135
578.8	0.39284	0.39579	0.12782
579.2	0.38472	0.40271	0.11686
579.6	0.3791	0.40271	0.13866
580	0.39067	0.40348	0.1479
580.4	0.39818	0.41023	0.12642
580.8	0.37705	0.4143	0.125
581.2	0.38859	0.42347	0.11848
581.6	0.38556	0.42347	0.08868
582	0.384	0.42347	0.10996
582.4	0.37848	0.42347	0.11006
582.8	0.37968	0.42939	0.10068
583.2	0.38763	0.42939	0.10903
583.6	0.39476	0.42939	0.10614
584	0.39403	0.43282	0.09485
584.4	0.38268	0.43282	0.11061
584.8	0.38686	0.44807	0.09882
585.2	0.38264	0.44807	0.09533
585.6	0.39461	0.44807	0.1143
586	0.38004	0.44807	0.09882
586.4	0.40011	0.44807	0.09945
586.8	0.37405	0.43943	0.08593
587.2	0.38267	0.43943	0.09099
587.6	0.37935	0.43943	0.09332
588	0.38656	0.43943	0.10156
588.4	0.39086	0.43943	0.09926
588.8	0.39099	0.4121	0.09287
589.2	0.39695	0.4121	0.0877
589.6	0.39549	0.4121	0.08787
590	0.39361	0.4121	0.09755
590.4	0.4041	0.4085	0.08904
590.8	0.38788	0.4085	0.09227
591.2	0.38726	0.4085	0.09924
591.6	0.39095	0.41991	0.09726
592	0.39198	0.41991	0.10854
592.4	0.37612	0.41991	0.09941
592.8	0.36773	0.41991	0.10887
593.2	0.38667	0.41991	0.09413
593.6	0.3776	0.41705	0.10122
594	0.39275	0.41705	0.1169
594.4	0.38254	0.41587	0.12191
594.8	0.3825	0.41587	0.11157
595.2	0.38865	0.41469	0.11273
595.6	0.37001	0.41469	0.09927
596	0.38624	0.41469	0.10779
596.4	0.38324	0.41469	0.09169
596.8	0.37427	0.41469	0.0912
597.2	0.38554	0.4117	0.09633
597.6	0.38266	0.4117	0.09027
598	0.37787	0.43983	0.10435
598.4	0.38161	0.43983	0.109
598.8	0.38541	0.43983	0.1052
599.2	0.37285	0.43983	0.10575
599.6	0.37834	0.43983	0.09478
600	0.38023	0.42624	0.09191
600.4	0.37846	0.41952	0.09834
600.8	0.37027	0.41787	0.1001
601.2	0.38465	0.41787	0.08211
601.6	0.37871	0.41787	0.10503
602	0.38183	0.41398	0.1024
602.4	0.37352	0.41398	0.09367
602.8	0.38195	0.41473	0.10666
603.2	0.36717	0.4156	0.09063
603.6	0.38515	0.42405	0.10084
604	0.36303	0.42405	0.09964
604.4	0.36683	0.42405	0.1038
604.8	0.36767	0.42405	0.10502
605.2	0.36185	0.42405	0.09676
605.6	0.35217	0.41633	0.08634
606	0.35898	0.41633	0.09913
606.4	0.3665	0.41633	0.08366
606.8	0.36372	0.41633	0.08754
607.2	0.3562	0.40553	0.0921
607.6	0.36493	0.41134	0.09902
608	0.37563	0.41134	0.09081
608.4	0.3807	0.41134	0.08475
608.8	0.37509	0.41694	0.10652
609.2	0.37473	0.42364	0.09468
609.6	0.37949	0.42364	0.09866
610	0.3889	0.42364	0.08911
610.4	0.36455	0.42453	0.10283
610.8	0.36604	0.42453	0.08816
611.2	0.36848	0.43346	0.09507
611.6	0.36405	0.43346	0.09792
612	0.36205	0.43346	0.10752
612.4	0.36258	0.43346	0.08494
612.8	0.35675	0.43346	0.08059
613.2	0.35798	0.42165	0.10212
613.6	0.35433	0.40937	0.09364
614	0.35884	0.4012	0.10216
614.4	0.36574	0.4012	0.12346
614.8	0.36876	0.4012	0.11434
615.2	0.35188	0.4012	0.09094
615.6	0.35685	0.41139	0.12172
616	0.36639	0.41139	0.11026
616.4	0.34969	0.41753	0.11948
616.8	0.35638	0.41753	0.11078
617.2	0.36952	0.41753	0.11922
617.6	0.36831	0.41753	0.11895
618	0.36912	0.41753	0.10397
618.4	0.35214	0.41266	0.09281
618.8	0.3504	0.41266	0.08874
619.2	0.3435	0.42543	0.09831
619.6	0.35779	0.42543	0.09125
620	0.34819	0.42543	0.10852
620.4	0.35595	0.42543	0.0887
620.8	0.38093	0.42543	0.10031
621.2	0.36349	0.40749	0.08366
621.6	0.36862	0.41652	0.10259
622	0.36533	0.41652	0.11082
622.4	0.35829	0.41652	0.09188
622.8	0.36391	0.41652	0.12147
623.2	0.36534	0.42624	0.10313
623.6	0.3778	0.42624	0.12139
624	0.36722	0.4358	0.1245
624.4	0.37475	0.4358	0.12797
624.8	0.37969	0.4358	0.1061
625.2	0.37063	0.4358	0.11744
625.6	0.35557	0.4358	0.12078
626	0.36578	0.43037	0.11326
626.4	0.36827	0.43037	0.12892
626.8	0.36376	0.43633	0.10756
627.2	0.36225	0.44097	0.11412
627.6	0.36513	0.44097	0.10763
628	0.35812	0.44097	0.12835
628.4	0.34853	0.4511	0.11872
628.8	0.35069	0.4511	0.11326
629.2	0.34594	0.4511	0.1207
629.6	0.35551	0.4511	0.11982
630	0.35376	0.4511	0.10977
630.4	0.35176	0.44246	0.11477
630.8	0.34837	0.44246	0.11154
631.2	0.34674	0.44161	0.10662
631.6	0.34449	0.44161	0.09566
632	0.33987	0.44161	0.09974
632.4	0.3457	0.44563	0.09672
632.8	0.35291	0.44563	0.10632
633.2	0.35059	0.44563	0.08036
633.6	0.35418	0.44563	0.10173
634	0.35591	0.44563	0.09617
634.4	0.34052	0.43406	0.08158
634.8	0.34521	0.43406	0.08932
635.2	0.35242	0.43041	0.10158
635.6	0.33387	0.43642	0.10249
636	0.34945	0.43642	0.10135
636.4	0.34328	0.43642	0.09611
636.8	0.33009	0.43642	0.11104
637.2	0.32043	0.43642	0.11065
637.6	0.33756	0.42576	0.12456
638	0.32522	0.42576	0.12035
638.4	0.33872	0.42454	0.11899
638.8	0.32337	0.42454	0.11109
639.2	0.31694	0.42454	0.11171
639.6	0.33064	0.42454	0.11921
640	0.33244	0.42199	0.12589
640.4	0.32613	0.42199	0.12756
640.8	0.33399	0.42199	0.12753
641.2	0.33598	0.42199	0.13129
641.6	0.33492	0.42199	0.10561
642	0.34304	0.42032	0.11307
642.4	0.33363	0.41868	0.1322
642.8	0.35171	0.41868	0.13817
643.2	0.35732	0.41868	0.10892
643.6	0.36986	0.41868	0.1134
644	0.34284	0.41651	0.10612
644.4	0.35815	0.42129	0.10426
644.8	0.36281	0.43182	0.11091
645.2	0.35283	0.43182	0.117
645.6	0.3621	0.4324	0.1011
646	0.35696	0.4324	0.10703
646.4	0.35348	0.4324	0.12827
646.8	0.36603	0.4324	0.1152
647.2	0.36669	0.4324	0.11596
647.6	0.34445	0.42524	0.10527
648	0.34377	0.42763	0.11072
648.4	0.3435	0.43041	0.10903
648.8	0.34853	0.431	0.11902
649.2	0.34638	0.43205	0.12004
649.6	0.34626	0.4354	0.1228
650	0.34103	0.44201	0.14081
650.4	0.3494	0.44266	0.12593
650.8	0.32711	0.44266	0.12803
651.2	0.34258	0.46583	0.12339
651.6	0.33609	0.46583	0.13357
652	0.33689	0.46583	0.14221
652.4	0.32512	0.46583	0.13798
652.8	0.30553	0.46583	0.13029
653.2	0.31581	0.45159	0.12308
653.6	0.3239	0.45159	0.13322
654	0.3269	0.45159	0.11144
654.4	0.32451	0.45159	0.13589
654.8	0.32348	0.44664	0.1111
655.2	0.31493	0.44664	0.09452
655.6	0.32693	0.44664	0.10136
656	0.33707	0.44009	0.09309
656.4	0.34242	0.44009	0.0834
656.8	0.3396	0.44323	0.08717
657.2	0.3424	0.44323	0.08588
657.6	0.34248	0.45352	0.0928
658	0.32232	0.45352	0.08286
658.4	0.33259	0.45352	0.06599
658.8	0.31868	0.45352	0.08641
659.2	0.33087	0.45352	0.09223
659.6	0.3269	0.44315	0.08934
660	0.32076	0.44315	0.09191
660.4	0.32281	0.44315	0.07607
660.8	0.32066	0.44315	0.0582
661.2	0.30512	0.43386	0.07432
661.6	0.32229	0.4359	0.06425
662	0.32271	0.4359	0.07102
662.4	0.31841	0.4359	0.06515
662.8	0.31559	0.4359	0.06414
663.2	0.31594	0.4359	0.05265
663.6	0.31352	0.42152	0.0704
664	0.3229	0.42152	0.05941
664.4	0.32368	0.42152	0.06325
664.8	0.31931	0.41899	0.06865
665.2	0.31815	0.41899	0.08713
665.6	0.31922	0.41899	0.07382
666	0.31368	0.41703	0.08671
666.4	0.31003	0.40263	0.0733
666.8	0.31252	0.40263	0.09287
667.2	0.32466	0.40263	0.08495
667.6	0.30296	0.40766	0.10236
668	0.30418	0.40766	0.08564
668.4	0.31008	0.40766	0.09643
668.8	0.30314	0.42234	0.0851
669.2	0.29779	0.42234	0.08045
669.6	0.28749	0.42234	0.10206
670	0.27844	0.43378	0.08371
670.4	0.29079	0.43378	0.08206
670.8	0.29066	0.43378	0.08475
671.2	0.29549	0.43378	0.09504
671.6	0.29587	0.43378	0.09324
672	0.29517	0.42299	0.09693
672.4	0.30905	0.42299	0.10578
672.8	0.31461	0.4243	0.09705
673.2	0.30999	0.42719	0.08884
673.6	0.30673	0.43245	0.10483
674	0.3295	0.44656	0.09633
674.4	0.31443	0.45825	0.09368
674.8	0.30924	0.45825	0.09226
675.2	0.3112	0.45825	0.08458
675.6	0.32262	0.45825	0.07551
676	0.31576	0.45825	0.10121
676.4	0.31964	0.43706	0.10411
676.8	0.3141	0.43706	0.07952
677.2	0.30271	0.44767	0.09931
677.6	0.29195	0.44767	0.09179
678	0.30536	0.45226	0.09404
678.4	0.30209	0.45226	0.09681
678.8	0.30339	0.45226	0.10554
679.2	0.29905	0.45226	0.10377
679.6	0.29806	0.45226	0.10365
680	0.30134	0.44654	0.12143
680.4	0.30909	0.44654	0.11874
680.8	0.30883	0.44654	0.11819
681.2	0.30859	0.44401	0.1073
681.6	0.30842	0.44401	0.09922
682	0.30151	0.44172	0.11478
682.4	0.3165	0.44172	0.0961
682.8	0.30964	0.44172	0.11784
683.2	0.31656	0.44172	0.10303
683.6	0.32155	0.45379	0.09941
684	0.31979	0.45379	0.10417
684.4	0.32271	0.46923	0.11942
684.8	0.30702	0.46923	0.09584
685.2	0.30588	0.46923	0.10135
685.6	0.31151	0.46923	0.12185
686	0.30038	0.46923	0.10727
686.4	0.29426	0.438	0.10523
686.8	0.3031	0.44175	0.1192
687.2	0.27943	0.44175	0.12257
687.6	0.29995	0.44175	0.1186
688	0.30002	0.44175	0.137
688.4	0.29575	0.44175	0.13483
688.8	0.28978	0.42873	0.12015
689.2	0.3022	0.42873	0.11844
689.6	0.29702	0.42873	0.13519
690	0.30017	0.42193	0.12569
690.4	0.30041	0.42193	0.12595
690.8	0.28985	0.42193	0.14696
691.2	0.29109	0.41811	0.12578
691.6	0.29705	0.41423	0.12488
692	0.28017	0.41612	0.12647
692.4	0.28269	0.41612	0.13308
692.8	0.28798	0.41612	0.12687
693.2	0.28547	0.41612	0.13315
693.6	0.29485	0.41612	0.12631
694	0.30878	0.40107	0.12478
694.4	0.30675	0.40107	0.1205
694.8	0.29314	0.40107	0.12509
695.2	0.30674	0.40107	0.1118
695.6	0.30105	0.40107	0.10597
696	0.30383	0.39888	0.09916
696.4	0.30174	0.39888	0.09727
696.8	0.30141	0.39888	0.10271
697.2	0.30354	0.39435	0.10267
697.6	0.28835	0.39435	0.10547
698	0.29853	0.39435	0.11127
698.4	0.29437	0.39435	0.10453
698.8	0.29136	0.39435	0.09942
699.2	0.29971	0.37975	0.09785
699.6	0.29244	0.37893	0.08838
700	0.2926	0.38747	0.10423
700.4	0.28475	0.39682	0.10466
700.8	0.28794	0.40119	0.09614
701.2	0.29096	0.40165	0.10135
701.6	0.27926	0.40623	0.10929
702	0.30048	0.41095	0.10501
702.4	0.28552	0.42502	0.11234
702.8	0.28757	0.42812	0.09725
703.2	0.26921	0.43979	0.0989
703.6	0.29293	0.43979	0.1104
704	0.28187	0.43979	0.09891
704.4	0.2745	0.43979	0.09393
704.8	0.27371	0.45179	0.12808
705.2	0.26373	0.45179	0.11842
705.6	0.2701	0.45179	0.11794
706	0.25838	0.45179	0.12204
706.4	0.27147	0.45179	0.12348
706.8	0.26688	0.44568	0.12856
707.2	0.27782	0.44252	0.11951
707.6	0.27689	0.44114	0.11855
708	0.27915	0.44114	0.10935
708.4	0.26918	0.43843	0.10079
708.8	0.27802	0.43843	0.11313
709.2	0.27644	0.43843	0.10891
709.6	0.27507	0.44203	0.10331
710	0.28236	0.45023	0.11746
710.4	0.27803	0.45023	0.10209
710.8	0.28582	0.45023	0.10665
711.2	0.274	0.45023	0.11691
711.6	0.27706	0.45023	0.12184
712	0.27729	0.43189	0.09973
712.4	0.28662	0.43947	0.10519
712.8	0.2955	0.43947	0.11302
713.2	0.27814	0.43947	0.09823
713.6	0.28143	0.45097	0.10445
714	0.2956	0.45097	0.11408
714.4	0.27914	0.45097	0.10872
714.8	0.28114	0.45097	0.1042
715.2	0.3001	0.45097	0.09272
715.6	0.28675	0.43487	0.08103
716	0.28905	0.43487	0.09189
716.4	0.29876	0.43487	0.11104
716.8	0.29279	0.43123	0.08918
717.2	0.28778	0.43123	0.08939
717.6	0.29815	0.41826	0.08846
718	0.29264	0.41826	0.10447
718.4	0.28661	0.41826	0.1139
718.8	0.29844	0.41163	0.11582
719.2	0.29006	0.41163	0.10106
719.6	0.27997	0.41312	0.09961
720	0.28382	0.43085	0.10734
720.4	0.28896	0.43085	0.11016
720.8	0.29367	0.43085	0.09118
721.2	0.28699	0.43354	0.10498
721.6	0.29214	0.43354	0.11417
722	0.29321	0.43354	0.10997
722.4	0.29873	0.43354	0.10577
722.8	0.29439	0.43354	0.11131
723.2	0.2809	0.42142	0.1211
723.6	0.28155	0.42506	0.11595
724	0.27884	0.4451	0.11058
724.4	0.28873	0.4451	0.12002
724.8	0.28963	0.4451	0.11238
725.2	0.28852	0.4451	0.11617
725.6	0.28138	0.4451	0.12066
726	0.28643	0.44333	0.1129
726.4	0.29468	0.4326	0.11808
726.8	0.2719	0.43725	0.10422
727.2	0.27709	0.43725	0.10764
727.6	0.28304	0.43725	0.09865
728	0.27418	0.43725	0.10085
728.4	0.27733	0.43725	0.10795
728.8	0.27059	0.42681	0.10032
729.2	0.27198	0.42951	0.09684
729.6	0.25849	0.42951	0.09598
730	0.26661	0.42951	0.09911
730.4	0.26551	0.44951	0.10236
730.8	0.26477	0.44951	0.11271
731.2	0.28245	0.44951	0.10726
731.6	0.26562	0.44951	0.08437
732	0.26287	0.44951	0.08116
732.4	0.27582	0.4319	0.09365
732.8	0.27906	0.43847	0.10118
733.2	0.26728	0.43847	0.10345
733.6	0.282	0.43847	0.10805
734	0.28392	0.43847	0.10898
734.4	0.28113	0.43847	0.10534
734.8	0.2601	0.43637	0.11038
735.2	0.27261	0.42957	0.11558
735.6	0.25107	0.42957	0.10937
736	0.25825	0.42957	0.10655
736.4	0.25142	0.4126	0.11617
736.8	0.24673	0.4126	0.09667
737.2	0.25646	0.4126	0.09082
737.6	0.24575	0.4273	0.09156
738	0.24094	0.4273	0.09365
738.4	0.25981	0.4273	0.08664
738.8	0.25144	0.4273	0.0734
739.2	0.24843	0.4273	0.07931
739.6	0.25449	0.42836	0.07686
740	0.24415	0.43563	0.06108
740.4	0.25066	0.43563	0.07248
740.8	0.24842	0.43563	0.06798
741.2	0.24483	0.43697	0.07211
741.6	0.25224	0.43697	0.07465
742	0.25349	0.43697	0.07786
742.4	0.24781	0.43697	0.07639
742.8	0.24408	0.43697	0.09413
743.2	0.25301	0.43611	0.09289
743.6	0.2438	0.43611	0.09239
744	0.26496	0.43611	0.11045
744.4	0.24601	0.4337	0.0842
744.8	0.25678	0.4337	0.08508
745.2	0.25337	0.43421	0.10148
745.6	0.24975	0.43421	0.07904
746	0.24616	0.43421	0.09339
746.4	0.25293	0.43421	0.10908
746.8	0.24451	0.43421	0.08618
747.2	0.24413	0.43108	0.09135
747.6	0.25469	0.40959	0.102
748	0.25424	0.40959	0.07756
748.4	0.2404	0.40638	0.08731
748.8	0.24276	0.40638	0.0893
749.2	0.25	0.412	0.09438
749.6	0.24475	0.412	0.09035
750	0.2475	0.41448	0.07354
750.4	0.2521	0.41448	0.09673
750.8	0.24465	0.41448	0.0995
751.2	0.25509	0.41448	0.09288
751.6	0.25619	0.41448	0.09249
752	0.27412	0.41332	0.0906
752.4	0.26118	0.41332	0.09314
752.8	0.26471	0.41332	0.09584
753.2	0.25476	0.41332	0.08449
753.6	0.28017	0.4173	0.09513
754	0.2651	0.42922	0.08896
754.4	0.26567	0.42922	0.09121
754.8	0.27567	0.42922	0.0833
755.2	0.2646	0.42922	0.09873
755.6	0.26852	0.42922	0.09449
756	0.26792	0.43352	0.09875
756.4	0.27775	0.44118	0.11376
756.8	0.27236	0.44118	0.11126
757.2	0.25537	0.44118	0.10814
757.6	0.25505	0.44118	0.11239
758	0.26042	0.44118	0.10453
758.4	0.27012	0.42122	0.08528
758.8	0.2602	0.42122	0.11865
759.2	0.24825	0.42122	0.11563
759.6	0.25826	0.42122	0.09041
760	0.24748	0.41289	0.1074
760.4	0.24264	0.41289	0.10865
760.8	0.25066	0.41289	0.10647
761.2	0.23012	0.41001	0.11814
761.6	0.23708	0.41001	0.1112
762	0.24342	0.41001	0.13043
762.4	0.24221	0.41001	0.1366
762.8	0.2508	0.40676	0.12317
763.2	0.23997	0.41492	0.12531
763.6	0.24794	0.41492	0.10761
764	0.24675	0.41492	0.11791
764.4	0.23646	0.41492	0.11306
764.8	0.24168	0.41492	0.12052
765.2	0.2476	0.41352	0.10803
765.6	0.24641	0.40193	0.0973
766	0.24117	0.40193	0.10687
766.4	0.2477	0.40193	0.09622
766.8	0.24187	0.40916	0.08758
767.2	0.25372	0.40916	0.12171
767.6	0.23334	0.41447	0.0951
768	0.23952	0.41447	0.08025
768.4	0.23816	0.41447	0.0997
768.8	0.2458	0.43223	0.08857
769.2	0.23966	0.43223	0.09527
769.6	0.24703	0.43463	0.08668
770	0.23976	0.43673	0.09589
770.4	0.24651	0.43673	0.10817
770.8	0.24415	0.43673	0.08012
771.2	0.2447	0.43673	0.07269
771.6	0.2398	0.43673	0.10167
772	0.24754	0.4358	0.08614
772.4	0.24779	0.4358	0.08377
772.8	0.25452	0.4358	0.09013
773.2	0.25094	0.44305	0.09542
773.6	0.25539	0.44305	0.07139
774	0.23764	0.44305	0.07876
774.4	0.24716	0.44305	0.07771
774.8	0.25095	0.44305	0.09371
775.2	0.23178	0.436	0.08919
775.6	0.2391	0.436	0.07407
776	0.22921	0.46144	0.08843
776.4	0.25359	0.46144	0.09763
776.8	0.22772	0.46144	0.07049
777.2	0.24393	0.46144	0.08091
777.6	0.2421	0.46144	0.0791
778	0.24482	0.43779	0.05826
778.4	0.24455	0.43779	0.07089
778.8	0.24634	0.43779	0.07549
779.2	0.2561	0.43779	0.06528
779.6	0.25565	0.42041	0.06028
780	0.24538	0.42041	0.06712
780.4	0.25042	0.41844	0.06905
780.8	0.25943	0.41844	0.06269
781.2	0.24089	0.41844	0.06155
781.6	0.24359	0.41844	0.08607
782	0.24781	0.41844	0.07574
782.4	0.25196	0.40523	0.07707
782.8	0.2632	0.40523	0.08394
783.2	0.26758	0.40523	0.0944
783.6	0.25268	0.40305	0.09075
784	0.24172	0.40305	0.0934
784.4	0.2548	0.38816	0.09949
784.8	0.2577	0.38816	0.109
785.2	0.25124	0.40898	0.12282
785.6	0.24818	0.40898	0.1229
786	0.24665	0.40898	0.11581
786.4	0.23565	0.40898	0.12731
786.8	0.24337	0.40898	0.10952
787.2	0.24511	0.39624	0.09965
787.6	0.23147	0.39624	0.13572
788	0.2448	0.39624	0.13469
788.4	0.25192	0.39624	0.1191
788.8	0.22785	0.39624	0.13325
789.2	0.24384	0.38308	0.11029
789.6	0.24255	0.38966	0.12433
790	0.23185	0.39238	0.10852
790.4	0.23802	0.39568	0.10945
790.8	0.22669	0.40122	0.12339
791.2	0.23623	0.40122	0.11224
791.6	0.23984	0.40122	0.11892
792	0.22775	0.40815	0.08323
792.4	0.21591	0.40815	0.11446
792.8	0.22593	0.41855	0.12226
793.2	0.23453	0.41855	0.11931
793.6	0.23791	0.41855	0.12053
794	0.24265	0.41855	0.09622
794.4	0.24341	0.41855	0.10059
794.8	0.23967	0.43339	0.11132
795.2	0.23036	0.43339	0.11091
795.6	0.23847	0.43339	0.11276
796	0.24195	0.43339	0.10607
796.4	0.25069	0.43339	0.10999
796.8	0.25795	0.42605	0.09605
797.2	0.25088	0.42605	0.08226
797.6	0.2436	0.42605	0.09162
798	0.26472	0.42605	0.08678
798.4	0.24642	0.4224	0.10953
798.8	0.24073	0.4224	0.09411
[truncated: 8,002 more rows]

## Sheet: panel e
Fig. 4 e
time /h	yield with Cr(III) / %	yield with Ru(II) / %
0	0	0
0.5	1.36402	11.6711
1	2.72805	19.9823
1.5	3.75107	30.7692
2	4.94459	42.2635
2.5	5.9676	48.6295
3	6.82012	52.1662
4	7.67263	55.1724
5.83	9.54817	58.8859

## Sheet: panel f
Fig. 4f
time / ns	ΔOD_Ref (norm.)	ΔOD_Ru(II) + DMT	ΔOD_Cr(III)+DMT
0	0.01396	-0.01033	-0.00628
0.4	0.00344	-0.00277	-0.000370654
0.8	0.00497	-0.00277	-0.000370654
1.2	0.01127	0.00438	0.000362604
1.6	0.02169	0.00493	0.000362604
2	0.02151	0.00603	0.00149
2.4	0.00304	0.01276	0.00399
2.8	0.02716	0.01386	0.00399
3.2	0.01311	0.01716	0.00399
3.6	0.00727	0.01716	0.00412
4	0.00738	0.01905	0.00399
4.4	0.02325	0.02111	-0.000626511
4.8	0.02447	0.02111	0.00759
5.2	0.02128	0.01974	0.00759
5.6	0.01113	0.02077	0.00337
6	0.00366	0.02077	0.00337
6.4	-0.00295	0.01974	0.00337
6.8	0.00737	0.01589	0.00231
7.2	0.00122	0.01589	-0.000573108
7.6	0.00102	0.0123	-0.000573108
8	0.00382	0.01105	-0.000573108
8.4	0.00276	0.0123	-0.00382
8.8	0.00798	0.01413	0.00495
9.2	0.01243	0.01413	0.00608
9.6	0.00632	0.01454	0.00495
10	0.00216	0.01853	0.00495
10.4	0.000965744	0.02042	0.00495
10.8	0.00439	0.02454	0.01275
11.2	-0.01014	0.02557	0.0048
11.6	-0.0043	0.02557	0.0048
12	-0.00235	0.02557	0.00529
12.4	-0.02521	0.02557	0.01418
12.8	0.00359	0.01819	0.00724
13.2	-0.01519	0.01511	0.00724
13.6	0.00242	0.01325	0.00724
14	-0.01652	0.01511	0.00724
14.4	-0.000980693	0.01574	0.00173
14.8	-0.00938	0.01802	0.00173
15.2	-0.00963	0.02248	0.00173
15.6	0.00851	0.02265	0.01005
16	0.00662	0.02265	0.01005
16.4	0.00755	0.02265	0.01005
16.8	0.00814	0.02265	0.00533
17.2	0.01634	0.0218	0.00533
17.6	0.01946	0.0218	-0.000131689
18	0.01539	0.0218	-0.00103
18.4	0.03593	0.0218	-0.00166
18.8	0.03713	0.0242	-0.00166
19.2	0.02134	0.0242	-0.00166
19.6	0.03591	0.01922	-0.00166
20	0.03845	0.02643	-0.00324
20.4	0.02494	0.02643	-0.00324
20.8	0.02908	0.02231	-0.00542
21.2	0.02562	0.0278	-0.00542
21.6	0.01135	0.0278	-0.00542
22	0.00294	0.02454	-0.00542
22.4	-0.00318	0.02454	-0.00658
22.8	0.00712	0.02454	-0.01537
23.2	0.00488	0.02437	-0.01595
23.6	-0.00964	0.02437	-0.01817
24	-0.00946	0.01991	-0.01817
24.4	-0.01052	0.01991	-0.00562
24.8	-0.00252	0.01991	-0.00562
25.2	0.00118	0.01991	-0.00208
25.6	0.0125	0.01991	-0.00208
26	0.000650495	0.012	-0.00057218
26.4	0.01351	0.012	0.00895
26.8	0.00789	0.00623	0.00895
27.2	0.00046518	0.00623	0.00895
27.6	0.01054	0.0071	0.00895
28	-0.00472	0.0071	0.00334
28.4	-0.0018	0.0071	0.00224
28.8	0.00512	0.0071	0.00334
29.2	0.01132	0.00749	0.00553
29.6	0.01434	0.00749	0.00835
30	0.01689	0.00749	0.01007
30.4	0.00863	0.00749	0.01007
30.8	-0.000701192	0.00749	0.0142
31.2	-0.00488	0.005	0.0142
31.6	0.0071	0.00385	0.0142
32	-3.15219e-05	0.005	0.02064
32.4	0.01562	0.005	0.02064
32.8	-0.0033	-0.00126	0.02064
33.2	-0.01423	-0.00126	0.02064
33.6	-0.00618	0.000701326	0.02064
34	-0.0057	0.000701326	0.01735
34.4	-0.00626	0.000701326	0.01735
34.8	-0.02001	0.000701326	0.01633
35.2	-0.01884	0.000701326	0.01434
35.6	-0.00618	0.000663691	0.01434
36	0.00755	0.000663691	0.00928
36.4	-0.00185	0.00283	0.00928
36.8	-0.00676	0.00705	0.00647
37.2	-0.00872	0.00705	0.00466
37.6	-0.00491	0.00705	0.00647
38	-0.00558	0.00663	0.01043
38.4	-0.0196	0.00718	0.01562
38.8	-0.00471	0.00718	0.01562
39.2	-0.00989	0.01337	0.01562
39.6	-0.000940422	0.01337	0.01562
40	-0.00717	0.01337	0.01165
40.4	-0.01929	0.01337	0.01099
40.8	0.0054	0.00669	0.01165
41.2	0.00192	0.00669	0.01099
41.6	-0.0062	0.00707	0.01099
42	-0.01671	0.00733	0.0123
42.4	0.00305	0.00733	0.01418
42.8	-4.43777e-05	0.00942	0.0123
43.2	0.00498	0.00942	0.0123
43.6	0.00711	0.00992	0.0123
44	-0.01471	0.01407	0.01123
44.4	-0.0062	0.01407	0.01123
44.8	-0.00712	0.01407	0.01123
45.2	0.00685	0.01407	0.00977
45.6	0.01714	0.0121	0.00977
46	0.01213	0.00116	0.01293
46.4	0.00968	-0.00175	0.0095
46.8	0.0029	-0.00175	0.0095
47.2	0.00305	-0.0019	0.0095
47.6	0.02343	-0.0019	0.0095
48	0.00865	-0.00464	-0.000643112
48.4	0.02367	-0.01198	-0.000809627
48.8	0.02106	-0.01198	-0.000643112
49.2	0.00872	-0.01279	-0.000809627
49.6	0.01028	0.000660957	0.00237
50	0.01391	0.00549	0.00237
50.4	0.01425	0.0071	0.00237
50.8	0.01524	0.0071	-0.00628
51.2	0.03267	0.0071	-0.00628
51.6	0.03236	0.00549	-0.00628
52	0.01928	0.00136	-0.00177
52.4	0.00586	-0.0017	0.00332
52.8	0.01339	0.00136	0.00332
53.2	0.00184	0.00424	0.00332
53.6	-0.00472	0.00424	0.0021
54	0.00658	0.00424	0.0021
54.4	0.01733	0.00424	0.0021
54.8	0.01303	-0.00333	0.0021
55.2	0.01668	-0.0062	0.0021
55.6	0.01936	-0.0062	0.00188
56	0.02178	-0.00526	0.00188
56.4	0.02521	-0.00584	3.95305e-06
56.8	0.02197	-0.00526	3.95305e-06
57.2	0.01645	-0.00213	0.00311
57.6	0.01039	-0.0014	0.00311
58	-0.00228	-0.0014	0.00311
58.4	0.00925	-0.0014	0.00311
58.8	-0.00504	-0.00213	0.0004748
59.2	-0.01314	-0.00285	-0.0076
59.6	-0.00167	-0.00395	-0.0076
60	-0.00639	-0.00531	-0.0076
60.4	-0.02872	-0.00531	-0.00956
60.8	-0.00917	-0.00531	-0.01054
61.2	-0.01787	-0.00531	-0.00966
61.6	-0.01976	-0.00734	-0.00966
62	-0.01153	-0.00734	-0.01054
62.4	-0.00661	-0.00734	-0.01458
62.8	-0.01981	-0.00734	-0.01458
63.2	-0.01544	-0.01167	-0.01625
63.6	-0.00692	-0.01167	-0.01458
64	0.00678	-0.01069	-0.01517
64.4	-0.00386	-0.01069	-0.0135
64.8	0.00409	-0.01069	-0.0135
65.2	-0.01717	-0.01069	-0.0135
65.6	-0.00485	-0.01121	-0.01196
66	0.00441	-0.01246	-0.01135
66.4	0.00383	-0.01246	-0.01135
66.8	0.00457	-0.01246	-0.01135
67.2	0.01069	-0.01336	-0.01135
67.6	0.00682	-0.01336	-0.01135
68	0.00303	-0.01397	-0.00885
68.4	-0.00124	-0.01336	-0.01452
68.8	0.00574	-0.01336	-0.00994
69.2	-0.00439	-0.01253	-0.00994
69.6	0.00311	-0.01019	-0.00994
70	0.00376	-0.01019	-0.01482
70.4	0.000661488	-0.01019	-0.00994
70.8	0.00444	-0.00848	-0.00699
71.2	-0.000477157	-0.00848	-0.00699
71.6	0.01589	-0.00848	0.00293
72	0.00742	-0.00763	0.00293
72.4	0.01469	-0.00763	-0.00283
72.8	0.00611	-0.00669	0.00293
73.2	-0.00367	-0.00144	0.01239
73.6	0.000260396	-0.00144	0.01239
74	-0.01992	-0.00413	0.01239
74.4	-0.00761	-0.00361	0.01239
74.8	-0.00488	0.00164	0.01239
75.2	-0.00822	0.00276	0.01198
75.6	-0.01381	0.00939	0.01891
76	-0.0082	0.01461	0.01891
76.4	-0.0232	0.01461	0.01909
76.8	-0.00854	0.01461	0.01909
77.2	-0.00586	0.01461	0.01909
77.6	-0.01329	0.01461	0.01782
78	-0.00487	0.01021	0.01925
78.4	-0.00703	0.01716	0.01782
78.8	-0.03481	0.01021	0.01782
79.2	-0.01704	0.00504	0.02037
79.6	-0.0198	0.00634	0.02037
80	-0.02112	0.00922	0.01741
80.4	-0.02838	0.00634	0.01741
80.8	-0.02756	0.00634	0.01256
81.2	-0.01441	0.00634	0.01171
81.6	-0.02555	0.00918	0.01014
82	-0.01853	0.0052	0.00676
82.4	-0.01325	0.0052	0.00422
82.8	-0.00982	0.00329	0.00181
83.2	-0.01965	0.00329	0.00374
83.6	-0.00479	0.00329	0.00181
84	-0.02656	0.00274	0.00181
84.4	-0.01326	0.00274	0.00374
84.8	-0.00519	0.00274	0.00374
85.2	-0.00461	0.00515	0.00371
85.6	-0.001	0.00274	0.00371
86	0.00496	0.00177	0.00371
86.4	-0.00158	0.00789	0.00371
86.8	0.00243	0.00902	0.01455
87.2	0.00247	0.01356	0.01455
87.6	-0.000129923	0.01356	0.01455
88	-0.000431795	0.01356	0.01455
88.4	-0.00191	0.01064	0.0099
88.8	-0.00759	0.01064	0.00807
89.2	-0.00521	0.00981	0.00807
89.6	-0.01243	0.00936	0.0072
90	-0.00996	0.00981	0.0072
90.4	-0.02144	0.00981	0.00654
90.8	-0.01247	0.00248	0.00486
91.2	-0.01506	0.00595	0.00654
91.6	-0.01055	0.00595	0.00486
92	-0.00634	0.00248	0.00669
92.4	0.00735	0.00595	0.00784
92.8	-0.01248	0.00595	0.00911
93.2	0.00228	0.00113	0.00911
93.6	-0.00522	0.00397	0.00911
94	3.30382e-06	0.00397	0.00784
94.4	-0.00299	0.00397	0.00365
94.8	0.000579284	0.00397	0.00365
95.2	0.000146261	0.00397	0.00569
95.6	0.00132	0.00245	0.00569
96	-0.00742	0.00245	0.00569
96.4	-0.000210044	0.00141	0.00979
96.8	-0.00502	-0.00434	0.00979
97.2	0.00182	-0.00545	0.00979
97.6	-0.00376	-0.00628	0.00979
98	0.01097	-0.00811	0.00979
98.4	-0.01944	-0.00681	0.0096
98.8	-0.0095	-0.00681	0.01511
99.2	-0.01242	-0.00436	0.0096
99.6	-0.00706	0.00654	0.0096
100	-0.00219	0.00654	0.00668
100.4	-0.00745	0.00654	0.00668
100.8	-0.01519	0.00927	0.000391717
101.2	-0.01097	0.01275	-0.00784
101.6	0.00673	0.00927	-0.006
102	-0.00959	0.01492	-0.00784
102.4	-0.00237	0.01991	-0.00784
102.8	0.00786	0.01991	-0.00814
103.2	0.01016	0.02111	-0.00794
103.6	-3.09252e-05	0.02111	-0.01277
104	-0.00548	0.02368	-0.00889
104.4	-0.000689497	0.02111	-0.00794
104.8	-0.0127	0.02111	-0.00276
105.2	-0.01434	0.02094	-0.00276
105.6	-0.0041	0.02094	-0.000231638
106	-0.0038	0.01596	-0.000231638
106.4	-0.00729	0.01375	0.00044954
106.8	0.00601	0.01512	0.00154
107.2	0.00298	0.01512	0.00154
107.6	0.00684	0.0111	0.00623
108	0.00744	0.00955	0.00701
108.4	0.000307298	0.00955	0.00701
108.8	0.00664	0.00948	0.00701
109.2	0.01167	0.00681	0.00701
109.6	0.00105	0.00707	0.00541
110	-0.00618	0.00707	-0.00321
110.4	-9.64322e-05	0.01608	-0.00321
110.8	0.00769	0.01608	-0.00735
111.2	-0.00252	0.01608	-0.00519
111.6	0.00722	0.01608	-0.00735
112	-0.00451	0.0152	-0.00519
112.4	-0.01324	0.0152	-0.000576857
112.8	-0.00416	0.01465	-0.000576857
113.2	0.0067	0.01202	-0.000576857
113.6	-0.00663	0.01202	-0.000576857
114	-0.01579	0.01122	-0.00255
114.4	-0.01416	0.01016	-0.01204
114.8	-0.01246	0.01016	-0.00405
115.2	-0.02041	0.00545	-0.0087
115.6	-0.01095	0.01016	-0.00405
116	-0.0083	0.01155	0.00322
116.4	-0.01434	0.01155	0.00322
116.8	-0.000909976	0.01352	0.00414
117.2	-0.00634	0.01352	0.00414
117.6	-0.01326	0.01352	0.00414
118	-0.0084	0.01279	-0.00112
118.4	-0.01134	0.01279	-0.00112
118.8	0.000235386	0.01097	-0.01158
119.2	-0.01864	0.01097	-0.0124
119.6	-0.01223	0.0109	-0.01158
120	-5.56918e-05	0.01009	-0.00886
120.4	-0.00291	0.01009	-0.00886
120.8	0.01216	-4.86563e-05	-0.00886
121.2	0.00565	-0.00468	-0.00886
121.6	0.0235	-0.00468	-0.00448
122	-0.000499421	-0.00542	-0.0107
122.4	-0.01085	-0.00769	-0.00685
122.8	-0.01017	-0.0105	-0.00633
123.2	-0.00749	-0.0105	-0.00633
123.6	-0.00437	-0.008	-0.00685
124	-0.00356	-0.008	-0.00633
124.4	-0.01024	-0.008	-0.00277
124.8	-0.01478	-0.008	-0.000713895
125.2	-0.01269	-0.008	0.0055
125.6	-0.01333	-0.00962	0.0055
126	-0.02115	-0.00795	0.00603
126.4	-0.02756	-0.00756	0.01573
126.8	-0.00296	-0.00362	0.01573
127.2	-0.01649	-0.00244	0.02013
127.6	-0.01821	0.00199	0.02013
128	-0.02074	0.01028	0.02013
128.4	-0.0244	0.01028	0.0156
128.8	-0.02856	0.01028	0.01656
129.2	-0.04115	0.01045	0.01656
129.6	-0.04733	0.01028	0.01811
130	-0.03634	0.00749	0.01811
130.4	-0.03286	0.01265	0.02163
130.8	-0.02033	0.01265	0.02163
131.2	-0.02015	0.00661	0.01811
131.6	-0.03252	0.00661	0.01624
132	-0.0275	0.0065	0.01543
132.4	-0.00742	0.00366	0.01178
132.8	-0.01928	0.0065	0.01042
133.2	-0.02121	0.00278	0.01535
133.6	-0.03251	0.00447	0.01543
134	-0.01735	0.00447	0.01535
134.4	-0.02584	0.00447	0.01535
134.8	-0.01545	0.00264	0.01934
135.2	-0.00877	-0.00717	0.02155
135.6	-0.00243	-0.00897	0.01934
136	-0.01309	-0.00717	0.01934
136.4	-0.02482	-0.00717	0.01934
136.8	-0.03394	-0.00717	0.01963
137.2	-0.00841	-0.01161	0.01963
137.6	-0.00778	-0.01221	0.01992
138	-0.01419	-0.01221	0.01992
138.4	-0.01238	-0.01221	0.01992
138.8	-0.00268	-0.01686	0.01992
139.2	-0.02097	-0.01733	0.01803
139.6	-0.01465	-0.0175	0.01286
140	-0.03117	-0.02008	0.01803
140.4	-0.01658	-0.02008	0.01803
140.8	-0.01556	-0.02111	0.01803
141.2	-0.00935	-0.02077	0.0154
141.6	-0.0103	-0.02077	0.0154
142	-0.01846	-0.01802	0.01136
142.4	-0.02749	-0.01496	-0.00206
142.8	-0.00971	-0.00902	0.00977
143.2	-0.01582	-0.00902	0.00977
143.6	-0.00858	-0.00902	0.00977
144	-0.01364	-0.00799	0.00977
144.4	-0.02064	-0.00902	0.01107
144.8	-0.01838	-0.01069	0.01107
145.2	-0.02394	-0.01069	0.01535
145.6	-0.01464	-0.01069	0.02011
146	-0.02204	-0.01069	0.02011
146.4	-0.0169	-0.01069	0.02011
146.8	-0.01613	-0.01137	0.02011
147.2	-0.01413	-0.01137	0.01337
147.6	-0.01242	-0.0099	0.0099
148	-0.0291	-0.0099	0.00823
148.4	-0.00971	-0.0099	0.00823
148.8	-0.01205	-0.0099	0.00306
149.2	-0.01906	-0.00976	-0.0042
149.6	-0.02102	-0.00976	0.00306
150	-0.01606	-0.01066	0.00886
150.4	-0.00532	-0.01066	0.00886
150.8	-0.02248	-0.01066	0.0093
151.2	-0.01406	-0.01066	0.01362
151.6	-0.01595	-0.00338	0.01362
152	-0.03771	-0.000810386	0.01746
152.4	-0.0284	0.000953598	0.01746
152.8	-0.01496	0.000953598	0.01911
153.2	-0.03258	0.00167	0.02474
153.6	-0.01078	0.00167	0.02474
154	-0.02071	0.00393	0.01911
154.4	-0.0179	0.0105	0.01911
154.8	-0.01198	0.0105	0.0104
155.2	-0.00671	0.0105	0.0104
155.6	-0.0168	0.0105	0.01479
156	-0.01223	0.00862	0.01479
156.4	-0.01483	0.00128	0.01479
156.8	0.00922	0.00862	0.02029
157.2	-0.00155	0.01328	0.01479
157.6	-0.00284	0.01328	0.01863
158	-0.00134	0.01328	0.0211
158.4	0.01138	0.01328	0.0211
158.8	0.01684	0.01328	0.02063
159.2	-0.00054785	0.01424	0.02463
159.6	-0.01658	0.01424	0.02463
160	-0.00137	0.01467	0.02063
160.4	-0.00175	0.01467	0.02063
160.8	-0.00378	0.01424	0.01758
161.2	0.0068	0.0115	0.01754
161.6	0.01884	0.00942	0.01754
162	0.00349	0.00942	0.01754
162.4	-0.02667	0.00942	0.00511
162.8	-0.00169	0.01464	0.00506
163.2	-0.00448	0.01614	0.00506
163.6	0.00364	0.01614	0.00404
164	0.01452	0.01614	-0.00632
164.4	0.01193	0.01614	-0.00632
164.8	-0.00509	0.01262	-0.00632
165.2	-0.0006961	0.00182	-0.00699
165.6	-0.00147	-0.000819348	-0.01099
166	0.00191	0.00334	-0.01169
166.4	0.00461	0.000534008	-0.01216
166.8	0.01709	0.00334	-0.01216
167.2	0.0115	0.00334	-0.01741
167.6	0.01614	0.00334	-0.01741
168	0.01138	0.000534008	-0.02356
168.4	-0.00209	-0.0049	-0.02736
168.8	-0.01853	-0.00649	-0.02882
169.2	-0.0024	-0.00666	-0.02882
169.6	-0.01326	-0.00635	-0.02882
170	-0.00666	-0.00635	-0.03554
170.4	-0.00735	-0.00657	-0.02173
170.8	-0.02119	-0.00639	-0.02026
171.2	0.01228	-0.00635	-0.01999
171.6	0.01088	-0.0052	-0.00693
172	-0.00251	0.00105	-0.00693
172.4	0.00485	0.00255	-0.00351
172.8	0.01558	0.00255	-0.00351
173.2	0.01613	0.00255	-0.00351
173.6	0.01943	0.00255	-0.00253
174	0.01621	-0.00511	0.00305
174.4	0.00843	-0.00843	0.000170559
174.8	0.00232	-0.00843	0.000170559
175.2	0.01058	-0.00843	0.000170559
175.6	0.01109	-0.00511	0.000170559
176	0.00738	-0.00841	-0.00489
176.4	0.01748	-0.00841	-0.00489
176.8	-0.00215	-0.00138	-0.00489
177.2	0.018	7.18811e-06	0.00141
177.6	0.00373	0.00121	0.00141
178	-0.00658	0.00411	0.00624
178.4	0.00187	0.00556	0.00141
178.8	0.02098	0.00837	0.00624
179.2	0.01973	0.00837	0.00624
179.6	0.00452	0.01084	0.00624
180	0.00487	0.01084	-0.00322
180.4	0.00665	0.00837	-0.01483
180.8	0.00648	0.01178	-0.01483
181.2	0.00591	0.01178	-0.01654
181.6	0.00251	0.01045	-0.01654
182	-0.00481	0.01045	-0.01474
182.4	-0.01208	0.01045	-0.01474
182.8	0.0048	0.0087	-0.01882
183.2	-0.01358	0.00802	-0.0224
183.6	-0.000362492	0.00659	-0.0224
184	0.00728	0.00262	-0.0224
184.4	0.00481	0.00262	-0.0224
184.8	-0.01199	0.00262	-0.02033
185.2	0.00016825	-0.00287	-0.01541
185.6	0.00898	-0.00474	-0.01438
186	0.02148	-0.00623	-0.01438
186.4	0.01027	-0.00287	-0.01438
186.8	-0.00116	-0.000788123	-0.01438
187.2	-0.00251	-0.000788123	-0.00882
187.6	0.000158973	-0.000788123	-0.00826
188	-0.01227	-0.000788123	-0.00652
188.4	-0.00631	-0.00967	-0.00071569
188.8	0.00873	-0.01249	-0.000391307
189.2	0.00871	-0.01534	0.00569
189.6	0.01524	-0.01534	0.00612
190	0.0112	-0.01515	0.00612
190.4	0.00282	-0.00521	0.00783
190.8	0.01121	-0.00521	0.0129
191.2	0.01294	-0.00521	0.00783
191.6	-0.00662	-0.00521	0.00915
192	-0.01417	-0.01034	0.00915
192.4	0.0093	-0.01107	0.00915
192.8	-0.01869	-0.01416	0.00915
193.2	-0.00211	-0.01416	0.01027
193.6	-0.00848	-0.01441	0.01027
194	-0.00132	-0.01441	0.01066
194.4	-0.01397	-0.0133	0.0144
194.8	0.00079466	-0.0133	0.0144
195.2	0.0149	-0.01322	0.01498
195.6	0.01282	-0.01322	0.01498
196	0.03252	-0.0133	0.0144
196.4	0.06239	-0.0218	0.01498
196.8	0.05977	-0.0218	0.01498
197.2	0.07752	-0.0266	0.01842
197.6	0.1073	-0.0218	0.01842
198	0.11374	-0.0266	0.02095
198.4	0.14719	-0.0266	0.01842
198.8	0.16736	-0.02077	0.02185
199.2	0.18505	-0.02077	0.02185
199.6	0.24618	-0.02763	0.0234
200	0.29635	-0.02677	0.0234
200.4	0.34226	-0.02077	0.03218
200.8	0.41263	-0.01301	0.04156
201.2	0.48867	-0.00055108	0.06148
201.6	0.52258	0.01431	0.0682
202	0.57331	0.02214	0.07808
202.4	0.60178	0.03449	0.08192
202.8	0.62928	0.03604	0.09324
203.2	0.6616	0.06539	0.09802
203.6	0.69795	0.07105	0.10325
204	0.71795	0.08667	0.11557
204.4	0.75141	0.10469	0.13734
204.8	0.79423	0.12923	0.13847
205.2	0.7953	0.14467	0.13847
205.6	0.82091	0.15943	0.14995
206	0.84045	0.18054	0.15332
206.4	0.8666	0.20251	0.15537
206.8	0.87393	0.22791	0.16174
207.2	0.87054	0.24266	0.16527
207.6	0.90575	0.27373	0.16527
208	0.89549	0.28986	0.17277
208.4	0.91907	0.31183	0.17277
208.8	0.92046	0.31715	0.17277
209.2	0.91955	0.33482	0.17277
209.6	0.93646	0.36365	0.17277
210	0.93505	0.3894	0.16697
210.4	0.92975	0.43281	0.16697
211.2	0.96071	0.43367	0.1701
211.6	0.96645	0.44775	0.16884
212	0.98598	0.47726	0.1701
212.4	0.97998	0.50575	0.1701
212.8	0.98164	0.51244	0.1701
213.2	0.99995	0.5248	0.17038
213.6	0.99045	0.53167	0.17038
214	1.00106	0.54608	0.16909
214.4	0.99534	0.56479	0.16909
214.8	0.9927	0.58281	0.16909
215.2	0.98503	0.58658	0.15158
215.6	0.98367	0.60958	0.14793
216	0.97869	0.61456	0.14793
216.4	0.96867	0.62091	0.14323
216.8	0.97711	0.63	0.14221
217.2	0.97229	0.64304	0.1394
217.6	0.96616	0.64613	0.1394
218	0.9802	0.66621	0.13727
218.4	0.97531	0.66638	0.13154
218.8	0.97331	0.67617	0.12147
219.2	0.97363	0.67617	0.11313
219.6	0.97904	0.68458	0.11313
220	0.98017	0.68629	0.11401
220.4	0.99335	0.70088	0.11401
220.8	0.98281	0.70654	0.11401
221.2	0.97675	0.70706	0.11401
221.6	0.9791	0.71221	0.11716
222	0.99278	0.71255	0.1135
222.4	0.98242	0.72096	0.1135
222.8	0.97132	0.72937	0.1113
223.2	0.9837	0.73022	0.11088
223.6	0.96813	0.73022	0.10576
224	0.98466	0.7376	0.1035
224.4	0.98799	0.73984	0.1035
224.8	0.99755	0.7455	0.09986
225.2	0.98539	0.75099	0.09447
225.6	0.98471	0.75168	0.09447
226	0.99971	0.75854	0.09612
226.4	0.99827	0.76489	0.09612
226.8	0.99722	0.77536	0.09662
227.2	0.99442	0.77536	0.09662
227.6	0.98559	0.77536	0.09662
228	0.9737	0.77021	0.09215
228.4	0.97751	0.77021	0.08429
228.8	0.96193	0.76798	0.08144
229.2	0.97606	0.77021	0.08429
229.6	0.97018	0.77021	0.08429
230	0.96227	0.77279	0.08435
230.4	0.96563	0.77639	0.08644
230.8	0.98945	0.77811	0.08644
231.2	0.99839	0.77811	0.08435
231.6	0.98331	0.77811	0.08435
232	0.98583	0.78188	0.08433
232.4	0.97587	0.78188	0.08042
232.8	0.97107	0.78188	0.08042
233.2	0.96528	0.78549	0.08042
233.6	0.9592	0.79046	0.07939
234	0.9299	0.79681	0.07939
234.4	0.94362	0.79698	0.07939
234.8	0.93382	0.79698	0.07939
235.2	0.94353	0.79698	0.08164
235.6	0.95082	0.79681	0.08164
236	0.95578	0.80076	0.08164
236.4	0.95118	0.79613	0.07803
236.8	0.93707	0.80076	0.07803
237.2	0.9511	0.80076	0.07591
237.6	0.94239	0.80368	0.07501
238	0.93729	0.80368	0.07591
238.4	0.93798	0.80436	0.07501
238.8	0.94596	0.81071	0.07587
239.2	0.94491	0.81226	0.07587
239.6	0.93581	0.81071	0.07587
240	0.92764	0.81226	0.07283
240.4	0.93303	0.81226	0.07587
240.8	0.93931	0.81226	0.07659
241.2	0.93746	0.81964	0.08223
241.6	0.93614	0.81964	0.08223
242	0.94835	0.81861	0.08223
242.4	0.92848	0.81861	0.08128
242.8	0.96445	0.81861	0.08128
243.2	0.95115	0.81397	0.08128
243.6	0.94054	0.81397	0.0752
244	0.94328	0.81397	0.0752
244.4	0.93395	0.81569	0.07623
244.8	0.94563	0.81569	0.07623
245.2	0.90988	0.81569	0.07623
245.6	0.933	0.81191	0.07701
246	0.92906	0.82118	0.08928
246.4	0.92346	0.81071	0.08928
246.8	0.94386	0.81071	0.08928
247.2	0.92629	0.81929	0.08753
247.6	0.91485	0.82358	0.08753
248	0.91427	0.82204	0.08198
248.4	0.90083	0.82204	0.08657
248.8	0.89174	0.82204	0.08753
249.2	0.9057	0.82204	0.08806
249.6	0.89794	0.82135	0.08863
250	0.89896	0.81741	0.09006
250.4	0.90063	0.8162	0.09328
250.8	0.90145	0.8162	0.09328
251.2	0.90402	0.815	0.09357
251.6	0.88751	0.815	0.09484
252	0.89558	0.815	0.09484
252.4	0.90295	0.815	0.09484
252.8	0.89624	0.81483	0.09484
253.2	0.91817	0.81483	0.08774
253.6	0.8962	0.81483	0.08588
254	0.9031	0.81483	0.0788
254.4	0.90726	0.81414	0.0788
254.8	0.89999	0.81414	0.0788
255.2	0.9241	0.81123	0.07824
255.6	0.90383	0.81003	0.0788
256	0.91986	0.80745	0.09163
256.4	0.92527	0.80694	0.09163
256.8	0.91695	0.80625	0.09163
257.2	0.90562	0.80625	0.09238
257.6	0.90458	0.80814	0.09502
258	0.90788	0.80814	0.09527
258.4	0.90741	0.80865	0.09646
258.8	0.90476	0.81209	0.09899
259.2	0.8943	0.81689	0.09646
259.6	0.90563	0.81844	0.09646
260	0.90253	0.82461	0.09646
260.4	0.90812	0.82856	0.09397
260.8	0.90478	0.82856	0.08603
261.2	0.89882	0.82976	0.08603
261.6	0.8858	0.82976	0.08488
262	0.89749	0.82976	0.0813
262.4	0.87738	0.838	0.0813
262.8	0.87205	0.838	0.08031
263.2	0.87579	0.84006	0.08031
263.6	0.88145	0.84006	0.08031
264	0.87065	0.84006	0.07477
264.4	0.86687	0.8392	0.07192
264.8	0.88632	0.8392	0.07192
265.2	0.88005	0.8392	0.06971
265.6	0.86971	0.8392	0.06982
266	0.88184	0.8392	0.06982
266.4	0.87883	0.83937	0.06454
266.8	0.85863	0.83937	0.06454
267.2	0.86066	0.83937	0.06454
267.6	0.84901	0.83937	0.05957
268	0.85531	0.83937	0.0541
268.4	0.85859	0.83869	0.05094
268.8	0.85913	0.8392	0.0541
269.2	0.83651	0.83748	0.0541
269.6	0.84509	0.83748	0.05109
270	0.84504	0.83748	0.05428
270.4	0.85716	0.83783	0.05916
270.8	0.84617	0.83748	0.05916
271.2	0.85462	0.83783	0.0676
271.6	0.85326	0.8392	0.0676
272	0.88023	0.8392	0.0676
272.4	0.87908	0.84572	0.06857
272.8	0.88121	0.84572	0.0676
273.2	0.87074	0.84572	0.06312
273.6	0.87972	0.84178	0.07226
274	0.8603	0.84178	0.07517
274.4	0.86341	0.84178	0.07517
274.8	0.86939	0.84178	0.07805
275.2	0.87036	0.83834	0.07805
275.6	0.85713	0.83834	0.07517
276	0.85323	0.84023	0.07585
276.4	0.86066	0.84023	0.07805
276.8	0.87915	0.84023	0.08218
277.2	0.86704	0.84023	0.08269
277.6	0.86997	0.84023	0.08269
278	0.86343	0.83972	0.08269
278.4	0.86591	0.83937	0.08269
278.8	0.87443	0.83937	0.08269
279.2	0.85905	0.83937	0.08708
279.6	0.84698	0.83937	0.08708
280	0.85126	0.83989	0.08708
280.4	0.85317	0.84246	0.08708
280.8	0.86114	0.84246	0.07513
281.2	0.87594	0.84538	0.07513
281.6	0.85501	0.84538	0.0822
282	0.84891	0.84538	0.0822
282.4	0.83969	0.84212	0.08343
282.8	0.85854	0.84212	0.08343
283.2	0.86049	0.84109	0.08343
283.6	0.8671	0.83663	0.08128
284	0.88109	0.83491	0.08128
284.4	0.86092	0.83491	0.07374
284.8	0.86079	0.83148	0.07374
285.2	0.86673	0.83148	0.07063
285.6	0.86158	0.83422	0.07374
286	0.86418	0.83148	0.07063
286.4	0.85301	0.83422	0.07897
286.8	0.84998	0.83457	0.08006
287.2	0.85073	0.83457	0.08572
287.6	0.86058	0.83457	0.08572
288	0.84387	0.84486	0.08729
288.4	0.85224	0.84486	0.08729
288.8	0.85752	0.84486	0.08691
289.2	0.82987	0.84486	0.08724
289.6	0.83651	0.84486	0.08729
290	0.82179	0.8531	0.09016
290.4	0.84158	0.84812	0.09016
290.8	0.82247	0.84812	0.09016
291.2	0.81179	0.84812	0.09016
291.6	0.80262	0.84812	0.08674
292	0.8225	0.84109	0.08512
292.4	0.82718	0.8404	0.08446
292.8	0.83241	0.84075	0.08446
293.2	0.81535	0.84075	0.08446
293.6	0.8245	0.84023	0.08446
294	0.82407	0.84023	0.08464
294.4	0.81705	0.84075	0.08464
294.8	0.82079	0.84023	0.07987
295.2	0.81608	0.84178	0.07987
295.6	0.82474	0.84401	0.08464
296	0.83942	0.84967	0.0826
296.4	0.8367	0.84967	0.08541
296.8	0.83431	0.84967	0.08541
297.2	0.84403	0.84675	0.08541
297.6	0.82355	0.84675	0.08359
298	0.83323	0.84641	0.08359
298.4	0.82506	0.84435	0.08359
298.8	0.8465	0.84641	0.08359
299.2	0.83468	0.84435	0.08393
299.6	0.8432	0.85344	0.08393
300	0.85454	0.85344	0.08393
300.4	0.8426	0.85344	0.07712
300.8	0.8309	0.84589	0.07712
301.2	0.82204	0.84967	0.07712
301.6	0.82602	0.84589	0.08066
302	0.81633	0.84504	0.08389
302.4	0.8233	0.84486	0.08389
302.8	0.8172	0.84435	0.08598
303.2	0.80919	0.84126	0.08598
303.6	0.80343	0.84126	0.08598
304	0.80203	0.84126	0.09113
304.4	0.7944	0.84126	0.09113
304.8	0.79798	0.84126	0.08488
305.2	0.79865	0.8428	0.08565
305.6	0.80885	0.8392	0.08565
306	0.81571	0.84469	0.08048
306.4	0.79821	0.84469	0.07888
306.8	0.79495	0.84469	0.07888
307.2	0.79928	0.83663	0.07883
307.6	0.79156	0.84401	0.07172
308	0.78749	0.84401	0.06792
308.4	0.7914	0.85156	0.06214
308.8	0.77115	0.85156	0.06036
309.2	0.78041	0.85156	0.05796
309.6	0.78989	0.85156	0.05472
310	0.79166	0.84332	0.05472
310.4	0.7888	0.83783	0.05472
310.8	0.78178	0.83783	0.05022
311.2	0.77782	0.84075	0.05293
311.6	0.78251	0.84075	0.05654
312	0.7703	0.84332	0.06025
312.4	0.78434	0.84332	0.05654
312.8	0.77592	0.84624	0.05654
313.2	0.76159	0.84624	0.06025
313.6	0.77	0.84624	0.06025
314	0.77198	0.84504	0.06685
314.4	0.76188	0.84504	0.0669
314.8	0.76693	0.83989	0.06751
315.2	0.7696	0.83989	0.06953
315.6	0.76315	0.83989	0.06953
316	0.77524	0.83989	0.07392
316.4	0.76392	0.83611	0.07392
316.8	0.75574	0.83611	0.07463
317.2	0.77372	0.83611	0.07463
317.6	0.78406	0.84075	0.07463
318	0.77131	0.84075	0.07806
318.4	0.78237	0.84075	0.07806
318.8	0.79258	0.84075	0.07803
319.2	0.77154	0.84195	0.07806
319.6	0.78734	0.83251	0.07806
320	0.77364	0.83577	0.0788
320.4	0.77672	0.83577	0.0788
320.8	0.76555	0.83577	0.0788
321.2	0.77768	0.83577	0.0781
321.6	0.78073	0.83577	0.0781
322	0.78872	0.83199	0.07797
322.4	0.76158	0.83594	0.07797
322.8	0.76736	0.83594	0.0739
323.2	0.76476	0.83405	0.07213
323.6	0.76506	0.83405	0.06636
324	0.76569	0.83645	0.06448
324.4	0.75843	0.83405	0.0636
324.8	0.75959	0.83954	0.06448
325.2	0.77008	0.83989	0.06448
325.6	0.7527	0.83989	0.06281
326	0.77057	0.84298	0.06281
326.4	0.75569	0.84555	0.06405
326.8	0.73274	0.84641	0.06281
327.2	0.74919	0.84555	0.06281
327.6	0.76203	0.84589	0.06022
328	0.75036	0.84847	0.06405
328.4	0.75022	0.84847	0.06022
328.8	0.7304	0.85001	0.06349
329.2	0.73737	0.85001	0.06349
329.6	0.74828	0.85001	0.06349
330	0.73135	0.84675	0.0626
330.4	0.7495	0.84675	0.0626
330.8	0.75189	0.84452	0.0584
331.2	0.73847	0.84452	0.05544
331.6	0.73133	0.84195	0.05544
332	0.74637	0.84195	0.05544
332.4	0.73708	0.84195	0.06072
332.8	0.72491	0.84195	0.06392
333.2	0.73523	0.84195	0.06392
333.6	0.73431	0.84401	0.06072
334	0.7454	0.84401	0.06072
334.4	0.73839	0.84401	0.06602
334.8	0.73485	0.84401	0.05982
335.2	0.74075	0.84401	0.05982
335.6	0.7388	0.84143	0.06309
336	0.74532	0.838	0.06602
336.4	0.73713	0.8368	0.06309
336.8	0.7346	0.83628	0.06309
337.2	0.75092	0.83182	0.0754
337.6	0.74303	0.82633	0.0754
338	0.74495	0.82152	0.06829
338.4	0.72858	0.82633	0.06829
338.8	0.72508	0.81912	0.06829
339.2	0.73699	0.83268	0.06313
339.6	0.73603	0.83268	0.06325
340	0.74629	0.83268	0.06313
340.4	0.72689	0.83302	0.06294
340.8	0.71594	0.83594	0.06294
341.2	0.7209	0.83594	0.06294
341.6	0.72032	0.83714	0.06294
342	0.72229	0.84521	0.06396
342.4	0.72144	0.84521	0.06396
342.8	0.71101	0.84521	0.06396
343.2	0.70838	0.84521	0.06842
343.6	0.71916	0.84521	0.06842
344	0.70104	0.84401	0.06842
344.4	0.69579	0.84607	0.07572
344.8	0.69783	0.84881	0.07572
345.2	0.69001	0.84881	0.07572
345.6	0.69685	0.84607	0.06709
346	0.71077	0.84607	0.06709
346.4	0.69637	0.84607	0.06667
346.8	0.70453	0.84246	0.06709
347.2	0.69563	0.84607	0.07409
347.6	0.70195	0.84607	0.07409
348	0.67883	0.84607	0.08143
348.4	0.68319	0.84418	0.08143
348.8	0.68634	0.84418	0.0811
349.2	0.69329	0.83954	0.0811
349.6	0.68519	0.83937	0.0811
350	0.70026	0.8392	0.0811
350.4	0.71968	0.83937	0.08122
350.8	0.70695	0.8392	0.08122
351.2	0.69693	0.83028	0.08566
351.6	0.71271	0.84246	0.08566
352	0.71213	0.84246	0.08626
352.4	0.72352	0.83903	0.08626
352.8	0.71419	0.84452	0.08754
353.2	0.71265	0.84915	0.08754
353.6	0.70134	0.85585	0.08754
354	0.69394	0.85585	0.07871
354.4	0.70731	0.85722	0.07871
354.8	0.70693	0.85774	0.07323
355.2	0.69467	0.85774	0.07323
355.6	0.69388	0.85842	0.07323
356	0.71769	0.85842	0.07453
356.4	0.68267	0.86237	0.07453
356.8	0.70003	0.86237	0.07608
357.2	0.69324	0.86237	0.07608
357.6	0.6735	0.8555	0.07608
358	0.67688	0.85516	0.0763
358.4	0.67921	0.85465	0.0763
358.8	0.69137	0.85465	0.07581
359.2	0.67863	0.85276	0.07581
359.6	0.69669	0.85276	0.07581
360	0.67757	0.85276	0.0714
360.4	0.6872	0.85276	0.07581
360.8	0.67806	0.8543	0.07975
361.2	0.67843	0.85705	0.07975
361.6	0.66939	0.85808	0.08094
362	0.67882	0.85808	0.08094
362.4	0.68116	0.85808	0.08164
362.8	0.69692	0.85808	0.08186
363.2	0.69608	0.85568	0.08186
363.6	0.66883	0.85568	0.08186
364	0.69012	0.85722	0.08186
364.4	0.67351	0.85722	0.08186
364.8	0.69592	0.85722	0.07645
365.2	0.68484	0.85756	0.07205
365.6	0.69223	0.87026	0.06894
366	0.68406	0.87026	0.06894
366.4	0.67906	0.87026	0.06894
366.8	0.68269	0.87026	0.063
367.2	0.68358	0.85825	0.063
367.6	0.67388	0.85808	0.05888
368	0.68895	0.85705	0.05888
368.4	0.69741	0.85705	0.05888
368.8	0.68761	0.85568	0.05888
369.2	0.69563	0.85533	0.05962
369.6	0.69529	0.85001	0.06577
370	0.69061	0.85001	0.06577
370.4	0.67336	0.85001	0.06441
370.8	0.67164	0.84555	0.06441
371.2	0.66034	0.84504	0.06441
371.6	0.66954	0.84452	0.06285
372	0.6558	0.84452	0.05671
372.4	0.65943	0.84452	0.06268
372.8	0.66727	0.84332	0.06268
373.2	0.66072	0.84332	0.06285
373.6	0.65134	0.84401	0.06862
374	0.66385	0.85396	0.06862
374.4	0.65739	0.85396	0.06862
374.8	0.67372	0.85396	0.06862
375.2	0.65243	0.85516	0.06455
375.6	0.65771	0.85516	0.06455
376	0.64729	0.85242	0.06455
376.4	0.64909	0.85242	0.06029
376.8	0.65154	0.85344	0.06525
377.2	0.63036	0.85242	0.06525
377.6	0.62411	0.85139	0.06525
378	0.64549	0.85139	0.06525
378.4	0.63684	0.85259	0.06589
378.8	0.63113	0.85139	0.06818
379.2	0.63811	0.84847	0.06818
379.6	0.66242	0.84847	0.06818
380	0.64722	0.84847	0.06818
380.4	0.64555	0.84366	0.06683
380.8	0.65238	0.83834	0.06528
381.2	0.64523	0.82942	0.06582
381.6	0.64365	0.83457	0.06683
382	0.64758	0.82908	0.06582
382.4	0.63411	0.82908	0.06582
382.8	0.63855	0.82908	0.06766
383.2	0.6495	0.82908	0.06766
383.6	0.63463	0.82908	0.06597
384	0.64128	0.82873	0.06994
384.4	0.63634	0.8356	0.06994
384.8	0.63513	0.8356	0.0787
385.2	0.64797	0.83783	0.0787
385.6	0.63009	0.8356	0.0787
386	0.64049	0.84075	0.07412
386.4	0.63966	0.84418	0.07652
386.8	0.62786	0.84418	0.07412
387.2	0.63893	0.84881	0.07178
387.6	0.6392	0.84881	0.07178
388	0.63214	0.84418	0.07178
388.4	0.64138	0.84246	0.07105
388.8	0.62261	0.84246	0.06952
389.2	0.62456	0.84246	0.07003
389.6	0.63512	0.8416	0.06952
390	0.63007	0.84572	0.07003
390.4	0.63001	0.84572	0.07044
390.8	0.62321	0.85053	0.07192
391.2	0.61766	0.85053	0.07192
391.6	0.61763	0.85053	0.07192
392	0.61951	0.85156	0.07192
392.4	0.62073	0.85156	0.07124
392.8	0.63675	0.8531	0.06893
393.2	0.62125	0.8531	0.06956
393.6	0.62014	0.8531	0.06956
394	0.63918	0.84812	0.06956
394.4	0.65042	0.84812	0.076
394.8	0.62429	0.84812	0.08562
395.2	0.64881	0.84812	0.08562
395.6	0.64768	0.84812	0.08562
396	0.63065	0.84812	0.07954
396.4	0.63427	0.85053	0.07954
396.8	0.63784	0.84675	0.07169
397.2	0.61711	0.85396	0.07169
397.6	0.63581	0.85516	0.06652
398	0.62636	0.85516	0.0639
398.4	0.61382	0.85396	0.06646
398.8	0.62611	0.85396	0.06652
399.2	0.62086	0.84641	0.06899
399.6	0.61666	0.84572	0.06899
400	0.61876	0.84641	0.06899
400.4	0.60696	0.84641	0.06899
400.8	0.62155	0.84658	0.06582
401.2	0.60172	0.84658	0.06582
401.6	0.60763	0.84658	0.06582
402	0.62299	0.84658	0.07231
402.4	0.61264	0.84658	0.07241
402.8	0.59405	0.84504	0.07593
403.2	0.62751	0.84504	0.07747
403.6	0.61315	0.84504	0.07864
404	0.61085	0.84504	0.07942
404.4	0.61186	0.85156	0.08085
404.8	0.61263	0.85156	0.08085
405.2	0.62683	0.85156	0.08134
405.6	0.61584	0.85156	0.08134
406	0.59193	0.84847	0.08085
406.4	0.60886	0.84795	0.0795
406.8	0.60603	0.84795	0.07828
407.2	0.60461	0.84504	0.07635
407.6	0.62434	0.84212	0.07635
408	0.59845	0.8416	0.07635
408.4	0.6059	0.83954	0.07635
408.8	0.61787	0.8416	0.07654
409.2	0.62091	0.84229	0.07785
409.6	0.62385	0.8507	0.07785
410	0.62238	0.8507	0.07785
410.4	0.622	0.8507	0.07785
410.8	0.63326	0.8507	0.07095
411.2	0.62402	0.84092	0.06939
411.6	0.62477	0.84075	0.06939
412	0.63337	0.84092	0.07703
412.4	0.61459	0.84092	0.07703
412.8	0.61929	0.8416	0.07703
413.2	0.63023	0.8416	0.07703
413.6	0.62282	0.8416	0.06865
414	0.60947	0.83731	0.06348
414.4	0.60702	0.83731	0.0632
414.8	0.59735	0.82976	0.0632
415.2	0.60525	0.82976	0.06188
415.6	0.61681	0.82461	0.05892
416	0.61222	0.8217	0.05892
416.4	0.61986	0.8217	0.05839
416.8	0.60877	0.81861	0.05839
417.2	0.61665	0.81861	0.05839
417.6	0.61541	0.81861	0.05867
418	0.61089	0.83028	0.0598
418.4	0.60314	0.83028	0.06725
418.8	0.61509	0.83028	0.06902
419.2	0.62398	0.83028	0.06824
419.6	0.61556	0.82942	0.06902
420	0.62488	0.82667	0.07016
420.4	0.61721	0.82873	0.07016
420.8	0.61152	0.82942	0.07016
421.2	0.6136	0.83474	0.07016
421.6	0.59456	0.83508	0.06435
422	0.598	0.83508	0.06435
422.4	0.59053	0.83508	0.06761
422.8	0.59194	0.83508	0.06963
423.2	0.60242	0.83199	0.06963
423.6	0.59095	0.82925	0.07577
424	0.58158	0.82925	0.06963
424.4	0.59477	0.83457	0.06963
424.8	0.5758	0.83457	0.062
425.2	0.58469	0.83645	0.062
425.6	0.57338	0.83645	0.0562
426	0.57724	0.83645	0.0579
426.4	0.56012	0.83525	0.05945
426.8	0.56048	0.83645	0.05799
427.2	0.5594	0.84349	0.05945
427.6	0.55389	0.84778	0.06165
428	0.543	0.84847	0.06262
428.4	0.54434	0.85756	0.06262
428.8	0.54942	0.85756	0.06991
429.2	0.56375	0.85825	0.06991
429.6	0.54944	0.85825	0.07001
430	0.54139	0.85825	0.07425
430.4	0.53988	0.85327	0.07425
430.8	0.55966	0.85791	0.07425
431.2	0.5451	0.85173	0.07425
431.6	0.55138	0.85619	0.07843
432	0.54695	0.85791	0.08157
432.4	0.54325	0.85876	0.08373
432.8	0.54485	0.85962	0.08479
433.2	0.53988	0.86563	0.09177
433.6	0.54098	0.867	0.09177
434	0.54712	0.87095	0.09177
434.4	0.54158	0.87284	0.09177
434.8	0.53615	0.87421	0.08928
435.2	0.55072	0.87421	0.08818
435.6	0.55113	0.87421	0.0871
436	0.55555	0.87421	0.0871
436.4	0.55196	0.86786	0.07992
436.8	0.55494	0.86614	0.07992
437.2	0.57842	0.86786	0.08722
437.6	0.57245	0.86803	0.08722
438	0.57635	0.87146	0.08438
438.4	0.57937	0.87146	0.08438
438.8	0.55248	0.87181	0.08438
439.2	0.55392	0.87181	0.07924
439.6	0.5826	0.87146	0.07511
440	0.57566	0.87181	0.07545
440.4	0.5563	0.87181	0.07545
440.8	0.56571	0.85293	0.07924
441.2	0.56979	0.85293	0.07545
441.6	0.5749	0.85293	0.07545
442	0.57137	0.85173	0.07312
442.4	0.58474	0.84915	0.08033
442.8	0.5672	0.84915	0.07312
443.2	0.56522	0.84898	0.07312
443.6	0.56723	0.84383	0.07312
444	0.56021	0.84383	0.06175
444.4	0.55721	0.84143	0.05967
444.8	0.57717	0.84521	0.05827
445.2	0.56705	0.84521	0.05827
445.6	0.56404	0.84521	0.05678
446	0.5454	0.84486	0.05475
446.4	0.53749	0.84486	0.05475
446.8	0.535	0.8356	0.05118
447.2	0.54722	0.83731	0.05475
447.6	0.53824	0.8368	0.0616
448	0.52238	0.8368	0.06437
448.4	0.54224	0.83731	0.06667
448.8	0.54549	0.84435	0.06667
449.2	0.52905	0.84589	0.06437
449.6	0.52882	0.84812	0.06437
450	0.53443	0.8495	0.06896
450.4	0.53146	0.85207	0.07143
450.8	0.53277	0.85516	0.07171
451.2	0.52479	0.85516	0.07968
451.6	0.52884	0.85516	0.07968
452	0.54487	0.85568	0.07968
452.4	0.53949	0.85619	0.07968
452.8	0.54577	0.85619	0.06545
453.2	0.53767	0.85619	0.06312
453.6	0.5271	0.85876	0.06312
454	0.54237	0.85876	0.06545
454.4	0.52991	0.85516	0.06312
454.8	0.51698	0.85104	0.06451
455.2	0.52411	0.8555	0.06451
455.6	0.52053	0.8543	0.06451
456	0.50824	0.8555	0.06309
456.4	0.50042	0.85979	0.06309
456.8	0.51372	0.85979	0.06133
457.2	0.50297	0.85979	0.06111
457.6	0.52115	0.85979	0.06133
458	0.50796	0.85413	0.06565
458.4	0.50198	0.85207	0.06565
458.8	0.50924	0.84984	0.06565
459.2	0.52061	0.84418	0.06568
459.6	0.52686	0.84332	0.06568
460	0.50826	0.82856	0.07468
460.4	0.49801	0.82822	0.07468
460.8	0.51993	0.82341	0.07468
461.2	0.5202	0.82187	0.07468
461.6	0.52429	0.82187	0.07468
462	0.51401	0.8102	0.07698
462.4	0.52434	0.80745	0.07698
462.8	0.5061	0.80745	0.07698
463.2	0.50558	0.81037	0.06999
463.6	0.50816	0.81037	0.06999
464	0.53897	0.81191	0.06999
464.4	0.53347	0.81191	0.07452
464.8	0.52649	0.81191	0.07452
465.2	0.54759	0.81191	0.07452
465.6	0.52071	0.81191	0.07452
466	0.53833	0.81414	0.07278
466.4	0.54211	0.81844	0.05732
466.8	0.54096	0.8229	0.05732
467.2	0.53191	0.8229	0.05888
467.6	0.53499	0.82479	0.06279
468	0.52344	0.82479	0.06282
468.4	0.54467	0.82479	0.06282
468.8	0.53168	0.82547	0.06282
469.2	0.53979	0.82547	0.0685
469.6	0.52431	0.82925	0.06964
470	0.51704	0.82925	0.06964
470.4	0.50739	0.82925	0.06964
470.8	0.51437	0.82805	0.06964
471.2	0.5124	0.83199	0.06342
471.6	0.48874	0.838	0.06291
472	0.51654	0.84006	0.06291
472.4	0.51811	0.84006	0.06342
472.8	0.52035	0.84006	0.06356
473.2	0.51355	0.838	0.07156
473.6	0.5225	0.84075	0.07156
474	0.52718	0.83783	0.07156
474.4	0.51751	0.83216	0.07156
474.8	0.53084	0.83148	0.05877
475.2	0.51546	0.83148	0.05877
475.6	0.52083	0.83148	0.06029
476	0.51739	0.83748	0.06029
476.4	0.51537	0.83903	0.06029
476.8	0.52443	0.84761	0.06895
477.2	0.50895	0.84761	0.06784
477.6	0.52286	0.84761	0.07451
478	0.51715	0.84761	0.07621
478.4	0.51564	0.84521	0.07632
478.8	0.52307	0.84332	0.07632
479.2	0.49207	0.84092	0.07654
479.6	0.49285	0.84075	0.07654
480	0.5078	0.84075	0.0855
480.4	0.49343	0.83886	0.0855
480.8	0.50532	0.83886	0.0855
481.2	0.49417	0.83886	0.07608
481.6	0.49643	0.83817	0.07608
482	0.49277	0.83886	0.07377
482.4	0.50645	0.83817	0.07103
482.8	0.49547	0.83886	0.07103
483.2	0.4925	0.83886	0.06616
483.6	0.49811	0.83886	0.06616
484	0.49135	0.83611	0.06597
484.4	0.51494	0.83611	0.06546
484.8	0.51604	0.83543	0.06597
485.2	0.49578	0.83611	0.06476
485.6	0.50964	0.84143	0.06382
486	0.50954	0.84195	0.06382
486.4	0.5076	0.85293	0.06801
486.8	0.50864	0.85293	0.0804
487.2	0.50577	0.86288	0.0804
487.6	0.52118	0.86288	0.08088
488	0.52035	0.86288	0.08088
488.4	0.50868	0.86288	0.08091
488.8	0.49804	0.86632	0.08649
489.2	0.51372	0.86632	0.08649
489.6	0.49306	0.86632	0.08693
490	0.49478	0.86632	0.08693
490.4	0.49569	0.86391	0.08693
490.8	0.48087	0.86271	0.092
491.2	0.48545	0.86271	0.092
491.6	0.47799	0.86271	0.09068
492	0.47913	0.86271	0.09068
492.4	0.47557	0.86426	0.09849
492.8	0.47964	0.86426	0.09347
493.2	0.48228	0.86426	0.09347
493.6	0.50108	0.86426	0.09597
494	0.48415	0.86426	0.09862
494.4	0.48646	0.86237	0.09597
494.8	0.47788	0.85911	0.09597
495.2	0.47053	0.85911	0.09597
495.6	0.47255	0.85447	0.09147
496	0.47684	0.8531	0.08891
496.4	0.47496	0.85447	0.08891
496.8	0.46963	0.85447	0.08082
497.2	0.48904	0.85207	0.08553
497.6	0.48048	0.85207	0.08553
498	0.47423	0.85859	0.08534
498.4	0.47175	0.85207	0.08534
498.8	0.48042	0.85207	0.08553
499.2	0.47678	0.84915	0.08534
499.6	0.48974	0.84915	0.08102
500	0.47554	0.84881	0.08102
500.4	0.47823	0.84881	0.08102
500.8	0.47467	0.8471	0.07721
501.2	0.48041	0.84212	0.07721
501.6	0.4912	0.84641	0.07521
502	0.4915	0.8471	0.07721
502.4	0.49422	0.8471	0.07521
502.8	0.47981	0.84641	0.0806
503.2	0.47443	0.84641	0.0806
503.6	0.49221	0.84263	0.0806
504	0.47115	0.84075	0.07698
504.4	0.48898	0.84263	0.0806
504.8	0.49033	0.84486	0.08606
505.2	0.47547	0.84486	0.08606
505.6	0.47812	0.84486	0.08606
506	0.45497	0.84486	0.08606
506.4	0.46659	0.84847	0.07704
506.8	0.45824	0.84212	0.07312
507.2	0.45907	0.84212	0.07294
507.6	0.45742	0.84212	0.07262
508	0.46404	0.84212	0.07294
508.4	0.46254	0.838	0.07352
508.8	0.4507	0.83302	0.07352
509.2	0.44248	0.83079	0.07352
509.6	0.43832	0.83079	0.07352
510	0.43354	0.83302	0.07467
510.4	0.44171	0.83302	0.07598
510.8	0.44549	0.82908	0.07622
511.2	0.44921	0.8265	0.07837
511.6	0.45553	0.82684	0.07857
512	0.46365	0.82684	0.07857
512.4	0.44223	0.82684	0.07857
512.8	0.46054	0.83285	0.08165
513.2	0.45957	0.83285	0.08165
513.6	0.43812	0.83285	0.08165
514	0.4598	0.83285	0.08165
514.4	0.46099	0.83285	0.08165
514.8	0.46267	0.83079	0.07939
515.2	0.46613	0.83508	0.0861
515.6	0.46154	0.83508	0.0861
516	0.45868	0.83628	0.09774
516.4	0.45295	0.8392	0.09774
516.8	0.45518	0.83989	0.09774
517.2	0.45403	0.83989	0.09455
517.6	0.45306	0.84109	0.09455
518	0.45282	0.85242	0.09068
518.4	0.45151	0.85447	0.09288
518.8	0.46834	0.85671	0.09288
519.2	0.43891	0.85671	0.09175
519.6	0.43729	0.85739	0.09175
520	0.43403	0.86031	0.09175
520.4	0.4391	0.86031	0.08998
520.8	0.43357	0.86254	0.08875
521.2	0.43993	0.86254	0.08875
521.6	0.44274	0.86254	0.0907
522	0.42597	0.85876	0.0907
522.4	0.42286	0.85671	0.0907
522.8	0.43337	0.85465	0.0907
523.2	0.4404	0.85087	0.08233
523.6	0.43314	0.85671	0.08233
524	0.44104	0.85087	0.08664
524.4	0.43597	0.8495	0.08664
524.8	0.42952	0.85121	0.08664
525.2	0.42839	0.85121	0.08664
525.6	0.43071	0.8495	0.08664
526	0.43538	0.84435	0.08229
526.4	0.43359	0.84435	0.09098
526.8	0.41569	0.84349	0.09098
527.2	0.41195	0.84315	0.09098
527.6	0.40085	0.84075	0.08229
528	0.40056	0.8404	0.07884
528.4	0.40958	0.8404	0.07869
528.8	0.41376	0.8404	0.07483
529.2	0.41546	0.83766	0.07237
529.6	0.42267	0.83371	0.07237
530	0.4144	0.83766	0.07483
530.4	0.41195	0.83371	0.07757
530.8	0.42327	0.83302	0.07757
531.2	0.42095	0.83937	0.07757
531.6	0.42051	0.84658	0.07757
532	0.42284	0.84761	0.07644
532.4	0.41776	0.84967	0.07467
532.8	0.41028	0.84967	0.07459
533.2	0.416	0.84761	0.07459
533.6	0.40661	0.84761	0.07459
534	0.39193	0.84315	0.06981
534.4	0.40485	0.83748	0.06574
534.8	0.39168	0.83319	0.06515
535.2	0.40595	0.82976	0.06515
535.6	0.40004	0.82976	0.06574
536	0.39676	0.82976	0.06574
536.4	0.40988	0.83045	0.0613
536.8	0.40996	0.83645	0.06703
537.2	0.42076	0.83886	0.06703
537.6	0.40346	0.83886	0.05325
538	0.4203	0.83886	0.05135
538.4	0.42005	0.84332	0.0604
538.8	0.43529	0.84332	0.05603
539.2	0.45097	0.83937	0.0604
539.6	0.42775	0.84332	0.06183
540	0.45154	0.84933	0.06404
540.4	0.43146	0.84933	0.07798
540.8	0.45165	0.86254	0.08778
541.2	0.43854	0.86254	0.08778
541.6	0.45796	0.86254	0.08778
542	0.44439	0.86409	0.08581
542.4	0.42708	0.86409	0.08907
542.8	0.42083	0.85945	0.08907
543.2	0.42146	0.85722	0.09135
543.6	0.43234	0.85722	0.09135
544	0.41108	0.85293	0.09135
544.4	0.41812	0.84641	0.09135
544.8	0.41675	0.85121	0.08862
545.2	0.41591	0.85121	0.0884
545.6	0.41741	0.85121	0.08708
546	0.43119	0.85379	0.08233
546.4	0.42148	0.85379	0.08233
546.8	0.42387	0.85379	0.0854
547.2	0.41185	0.85379	0.08727
547.6	0.42853	0.84607	0.08727
548	0.42657	0.84435	0.08727
548.4	0.43214	0.84435	0.08743
548.8	0.44122	0.84435	0.08743
549.2	0.41309	0.84435	0.08201
549.6	0.42834	0.85036	0.08201
550	0.43635	0.85036	0.08328
550.4	0.43748	0.85036	0.08201
550.8	0.43468	0.85533	0.08201
551.2	0.40678	0.85533	0.07749
551.6	0.41067	0.85533	0.07749
552	0.40395	0.85533	0.07528
552.4	0.395	0.85499	0.07749
552.8	0.40511	0.84692	0.0725
553.2	0.40176	0.84692	0.07654
553.6	0.40826	0.84692	0.0853
554	0.40585	0.84692	0.0853
554.4	0.39653	0.84675	0.0853
554.8	0.4048	0.85018	0.0896
555.2	0.39979	0.85018	0.0896
555.6	0.40819	0.83783	0.0928
556	0.39617	0.85207	0.0928
556.4	0.38383	0.85207	0.0896
556.8	0.38309	0.85156	0.08836
557.2	0.39354	0.85207	0.08836
557.6	0.38297	0.85207	0.08641
558	0.39491	0.85156	0.08641
558.4	0.38742	0.85156	0.08641
558.8	0.39436	0.85018	0.08551
559.2	0.39362	0.85018	0.07987
559.6	0.39997	0.85018	0.08551
560	0.38695	0.85018	0.08972
560.4	0.38702	0.85568	0.08972
560.8	0.37227	0.85568	0.08972
561.2	0.35943	0.85276	0.08972
561.6	0.36939	0.85276	0.08333
562	0.35386	0.85276	0.07381
562.4	0.37916	0.84504	0.07381
562.8	0.3769	0.84504	0.0651
563.2	0.36953	0.84504	0.06462
563.6	0.39247	0.8471	0.06385
564	0.38068	0.85859	0.06385
564.4	0.36392	0.85859	0.06078
564.8	0.38293	0.84761	0.05564
565.2	0.36888	0.84761	0.05201
565.6	0.37905	0.85327	0.05201
566	0.38131	0.84761	0.04805
566.4	0.37885	0.84761	0.0532
566.8	0.3905	0.85104	0.0532
567.2	0.38119	0.85104	0.0532
567.6	0.38333	0.84538	0.04999
568	0.39302	0.85053	0.04999
568.4	0.41077	0.85104	0.04736
568.8	0.39521	0.85053	0.04596
569.2	0.41007	0.85053	0.04596
569.6	0.41661	0.85053	0.03378
570	0.40234	0.85224	0.03378
570.4	0.3982	0.84984	0.04465
570.8	0.39698	0.85276	0.04481
571.2	0.39434	0.85568	0.04481
571.6	0.37601	0.85568	0.04481
572	0.38455	0.85602	0.04984
572.4	0.39522	0.85791	0.05485
572.8	0.3973	0.85791	0.0557
573.2	0.39602	0.85791	0.06256
573.6	0.38811	0.85791	0.06786
574	0.40207	0.85945	0.06903
574.4	0.37614	0.85533	0.07826
574.8	0.40088	0.85533	0.07826
575.2	0.40482	0.85533	0.07826
575.6	0.38786	0.85533	0.08108
576	0.40238	0.85533	0.07941
576.4	0.40892	0.85533	0.08108
576.8	0.40762	0.85533	0.08215
577.2	0.39895	0.85533	0.08924
577.6	0.40809	0.8543	0.08924
578	0.39136	0.85928	0.08924
578.4	0.39673	0.85276	0.08924
578.8	0.39657	0.85276	0.08769
579.2	0.39275	0.8519	0.08719
579.6	0.38481	0.85018	0.08643
580	0.36221	0.84967	0.086
580.4	0.37892	0.84504	0.0847
580.8	0.37046	0.85018	0.08119
581.2	0.37137	0.85104	0.08119
581.6	0.39596	0.85104	0.08119
582	0.38409	0.85207	0.07722
582.4	0.36601	0.8543	0.07722
582.8	0.38092	0.85242	0.07667
583.2	0.38496	0.85242	0.07313
583.6	0.35903	0.86031	0.07313
584	0.34797	0.86031	0.06958
584.4	0.34783	0.85671	0.06958
584.8	0.35094	0.85671	0.06958
585.2	0.37517	0.85671	0.0658
585.6	0.35741	0.85671	0.0658
586	0.35357	0.85619	0.0658
586.4	0.35679	0.85619	0.06238
586.8	0.3568	0.85619	0.06658
587.2	0.36908	0.85619	0.06658
587.6	0.36044	0.85619	0.0704
588	0.37648	0.85585	0.08029
588.4	0.36039	0.85585	0.08029
588.8	0.37474	0.84349	0.08029
589.2	0.38139	0.84864	0.08471
589.6	0.3611	0.84349	0.08471
590	0.36725	0.8404	0.07656
590.4	0.37319	0.83972	0.07522
590.8	0.38897	0.84263	0.07522
591.2	0.37728	0.84143	0.06937
591.6	0.38116	0.84143	0.06548
592	0.38633	0.84143	0.06548
592.4	0.37889	0.84143	0.06548
592.8	0.38087	0.83628	0.07152
593.2	0.37535	0.83594	0.07152
593.6	0.38228	0.83594	0.07578
594	0.38165	0.83594	0.07578
594.4	0.38256	0.83594	0.07905
594.8	0.36846	0.83388	0.07905
595.2	0.35825	0.83388	0.07905
595.6	0.38271	0.83337	0.07905
596	0.38159	0.83337	0.07659
596.4	0.36529	0.83337	0.07309
596.8	0.38159	0.83113	0.07309
597.2	0.36476	0.83113	0.07309
597.6	0.37016	0.83577	0.07263
598	0.37625	0.83886	0.06808
598.4	0.35673	0.84126	0.0682
598.8	0.37769	0.84263	0.0682
599.2	0.37502	0.84315	0.0682
599.6	0.36587	0.84315	0.06767
600	0.37095	0.84315	0.06338
600.4	0.37313	0.84812	0.06196
600.8	0.37151	0.84864	0.06196
601.2	0.36325	0.84967	0.05665
601.6	0.35694	0.84967	0.05363
602	0.37149	0.84967	0.04867
602.4	0.3661	0.84967	0.04867
602.8	0.35949	0.84967	0.04674
603.2	0.36353	0.84538	0.03992
603.6	0.36734	0.84538	0.04136
604	0.36238	0.85087	0.03926
604.4	0.34875	0.85173	0.04136
604.8	0.35294	0.85087	0.04136
605.2	0.35486	0.85173	0.04186
605.6	0.35344	0.85173	0.04838
606	0.36141	0.8543	0.04838
606.4	0.35701	0.85465	0.04816
606.8	0.36911	0.85465	0.04816
607.2	0.36531	0.8543	0.04838
607.6	0.36012	0.8543	0.04816
608	0.3666	0.8416	0.05003
608.4	0.37487	0.83886	0.05003
608.8	0.35604	0.83886	0.05003
609.2	0.37368	0.83886	0.05003
609.6	0.37544	0.83182	0.0684
610	0.36396	0.83182	0.0684
610.4	0.36032	0.8289	0.0684
610.8	0.36531	0.8289	0.07032
611.2	0.36069	0.82993	0.0684
611.6	0.35945	0.82993	0.06633
612	0.36556	0.82993	0.07008
612.4	0.3682	0.83851	0.07996
612.8	0.36927	0.83851	0.07512
613.2	0.36376	0.82873	0.0799
613.6	0.36103	0.82873	0.08237
614	0.34994	0.82873	0.08237
614.4	0.36783	0.82873	0.0799
614.8	0.36382	0.82719	0.0799
615.2	0.35303	0.83525	0.08335
615.6	0.36828	0.83525	0.07959
616	0.35051	0.83525	0.08478
616.4	0.35188	0.83525	0.08478
616.8	0.36359	0.8392	0.08478
617.2	0.35742	0.8392	0.07959
617.6	0.35818	0.84349	0.07861
618	0.36487	0.84504	0.07575
618.4	0.36331	0.84504	0.07861
618.8	0.37315	0.84504	0.07575
619.2	0.35801	0.84504	0.07405
619.6	0.36231	0.84418	0.07405
620	0.37201	0.84401	0.07405
620.4	0.37983	0.84109	0.07405
620.8	0.37926	0.83371	0.07405
621.2	0.37988	0.83371	0.07328
621.6	0.38577	0.83491	0.07181
622	0.3926	0.83543	0.07578
622.4	0.37068	0.83543	0.07767
622.8	0.39723	0.83783	0.07941
623.2	0.37286	0.83783	0.08179
623.6	0.38727	0.84521	0.08179
624	0.3942	0.84521	0.08179
624.4	0.38309	0.84521	0.08216
624.8	0.3726	0.83989	0.08216
625.2	0.37498	0.8416	0.07859
625.6	0.37167	0.8416	0.07859
626	0.37159	0.8416	0.07859
626.4	0.36429	0.84469	0.0718
626.8	0.37136	0.84469	0.0718
627.2	0.35802	0.84469	0.06964
627.6	0.3621	0.8483	0.0688
628	0.35942	0.8483	0.06605
628.4	0.33362	0.84418	0.06503
628.8	0.35442	0.84418	0.06062
629.2	0.35765	0.83663	0.06062
629.6	0.35625	0.83577	0.06062
630	0.35129	0.83577	0.06353
630.4	0.35547	0.83577	0.06353
630.8	0.33167	0.83577	0.06353
631.2	0.34645	0.83577	0.07206
631.6	0.35204	0.83508	0.06353
632	0.34164	0.83594	0.07206
632.4	0.33592	0.83508	0.07206
632.8	0.31733	0.82925	0.07206
633.2	0.32106	0.81964	0.0684
633.6	0.31014	0.81586	0.0684
634	0.31567	0.81586	0.06678
634.4	0.30535	0.83474	0.06678
634.8	0.29686	0.83714	0.06492
635.2	0.30987	0.83714	0.05529
635.6	0.31572	0.83714	0.05529
636	0.30681	0.83714	0.05529
636.4	0.31037	0.83714	0.05631
636.8	0.30845	0.83697	0.0686
637.2	0.31083	0.83697	0.06966
637.6	0.30369	0.83697	0.07424
638	0.32734	0.83628	0.07424
638.4	0.29175	0.83697	0.07572
638.8	0.30489	0.83628	0.07631
639.2	0.30821	0.83337	0.07631
639.6	0.33024	0.82547	0.07631
640	0.32283	0.82547	0.07631
640.4	0.32925	0.82547	0.07631
640.8	0.32687	0.82547	0.07501
641.2	0.31145	0.82547	0.07605
641.6	0.31842	0.82273	0.07501
642	0.33171	0.82273	0.07336
642.4	0.32469	0.82273	0.07336
642.8	0.3319	0.82273	0.07336
643.2	0.32018	0.83302	0.06851
643.6	0.31298	0.83302	0.07099
644	0.31397	0.82702	0.0646
644.4	0.31094	0.83302	0.0646
644.8	0.31451	0.83337	0.06386
645.2	0.32381	0.83337	0.06008
645.6	0.30939	0.83337	0.06008
646	0.30877	0.83337	0.06055
646.4	0.30437	0.83337	0.07162
646.8	0.3142	0.84109	0.0776
647.2	0.30815	0.84178	0.0776
647.6	0.31273	0.84212	0.0776
648	0.31126	0.84212	0.07162
648.4	0.32781	0.84212	0.0676
648.8	0.32345	0.84212	0.0676
649.2	0.30699	0.8495	0.07202
649.6	0.29937	0.83937	0.07202
650	0.30707	0.83937	0.07202
650.4	0.3115	0.83937	0.07202
650.8	0.32005	0.83491	0.06892
651.2	0.31395	0.82959	0.0686
651.6	0.31517	0.83096	0.06892
652	0.30885	0.8277	0.06892
652.4	0.3095	0.83096	0.06892
652.8	0.30011	0.83285	0.07019
653.2	0.3128	0.83302	0.07019
653.6	0.29323	0.83543	0.0725
654	0.30939	0.83903	0.0725
654.4	0.31365	0.83989	0.07562
654.8	0.32364	0.84572	0.07705
655.2	0.32209	0.85516	0.07705
655.6	0.29869	0.85671	0.07705
656	0.32184	0.85671	0.07705
656.4	0.31626	0.86288	0.06122
656.8	0.33367	0.86288	0.05918
657.2	0.31409	0.85859	0.05918
657.6	0.32262	0.85859	0.05918
658	0.32675	0.85859	0.06122
658.4	0.31849	0.85859	0.05918
658.8	0.32974	0.85962	0.06085
659.2	0.30559	0.8646	0.06873
659.6	0.32192	0.8646	0.07073
660	0.31958	0.86803	0.07283
660.4	0.30542	0.86803	0.08045
660.8	0.31169	0.86803	0.08045
661.2	0.31433	0.86323	0.08045
661.6	0.31264	0.86323	0.08045
662	0.30383	0.8622	0.08045
662.4	0.30036	0.8531	0.0865
662.8	0.32125	0.84933	0.0865
663.2	0.29654	0.84933	0.0865
663.6	0.29771	0.84933	0.08264
664	0.31988	0.85173	0.08264
664.4	0.32429	0.85173	0.08203
664.8	0.3068	0.85173	0.08264
665.2	0.31028	0.84847	0.08264
665.6	0.31909	0.85173	0.07553
666	0.34061	0.84847	0.07553
666.4	0.30958	0.84847	0.07578
666.8	0.32453	0.84195	0.07578
667.2	0.31076	0.84195	0.07769
667.6	0.32426	0.83869	0.07842
668	0.31165	0.83869	0.07842
668.4	0.31704	0.83577	0.07891
668.8	0.30286	0.83577	0.07891
669.2	0.30473	0.82667	0.07891
669.6	0.29859	0.82753	0.08029
670	0.29954	0.82633	0.08029
670.4	0.29914	0.82496	0.07717
670.8	0.2986	0.82324	0.07717
671.2	0.28769	0.8265	0.07717
671.6	0.29712	0.82324	0.07685
672	0.30354	0.8265	0.07245
672.4	0.27697	0.8265	0.07098
672.8	0.28922	0.82667	0.06251
673.2	0.27827	0.82667	0.06251
673.6	0.28843	0.82667	0.06251
674	0.26424	0.8217	0.06
674.4	0.25093	0.82667	0.05776
674.8	0.27082	0.8265	0.05975
675.2	0.2704	0.8265	0.05975
675.6	0.27757	0.8277	0.05749
676	0.28189	0.82925	0.05749
676.4	0.29219	0.82942	0.05572
676.8	0.29001	0.82942	0.05247
677.2	0.29109	0.82959	0.05247
677.6	0.28205	0.83937	0.05472
678	0.27772	0.84538	0.05086
678.4	0.29218	0.84641	0.05472
678.8	0.29729	0.84641	0.05472
679.2	0.29656	0.84641	0.05472
679.6	0.30103	0.84744	0.05454
680	0.30304	0.84744	0.05454
680.4	0.29341	0.84332	0.0441
680.8	0.29417	0.838	0.0441
681.2	0.29372	0.83989	0.04715
681.6	0.29742	0.83989	0.05547
682	0.30257	0.83989	0.05826
682.4	0.30173	0.84727	0.05873
682.8	0.29052	0.84727	0.06615
683.2	0.28212	0.84727	0.06852
683.6	0.28749	0.84572	0.08404
684	0.2763	0.84572	0.08404
684.4	0.29162	0.8404	0.08404
684.8	0.28805	0.8404	0.08513
685.2	0.29649	0.83234	0.08513
685.6	0.2939	0.83886	0.07506
686	0.27926	0.83234	0.07712
686.4	0.28063	0.83096	0.08505
686.8	0.27702	0.83508	0.07712
687.2	0.28847	0.83886	0.07971
687.6	0.28844	0.84589	0.07971
688	0.27977	0.84589	0.07971
688.4	0.29646	0.84589	0.07843
688.8	0.29238	0.84589	0.07971
689.2	0.29381	0.8416	0.0821
689.6	0.30664	0.8416	0.0821
690	0.29938	0.8416	0.08342
690.4	0.2855	0.84898	0.08342
690.8	0.29764	0.84898	0.0821
691.2	0.29047	0.85911	0.07425
691.6	0.29613	0.85911	0.07425
692	0.29719	0.85911	0.07188
692.4	0.27329	0.85911	0.07188
692.8	0.29699	0.85928	0.07188
693.2	0.28613	0.85928	0.06838
693.6	0.29138	0.85928	0.05945
694	0.284	0.85928	0.05743
694.4	0.25681	0.85619	0.05743
694.8	0.28251	0.85362	0.05453
695.2	0.25871	0.8471	0.05453
695.6	0.24736	0.84555	0.04415
696	0.2445	0.84452	0.03704
696.4	0.25656	0.84452	0.03704
696.8	0.24082	0.8428	0.02949
697.2	0.24863	0.8428	0.02949
697.6	0.24721	0.84143	0.03731
698	0.24151	0.84143	0.03983
698.4	0.2447	0.8428	0.03983
698.8	0.22813	0.8428	0.03983
699.2	0.24143	0.838	0.03983
699.6	0.22368	0.838	0.04123
700	0.23249	0.838	0.04409
700.4	0.23227	0.83062	0.04677
700.8	0.23267	0.8356	0.04677
701.2	0.23961	0.83062	0.04677
701.6	0.2569	0.83113	0.04677
702	0.27523	0.83113	0.05237
702.4	0.26195	0.83113	0.04981
702.8	0.25571	0.82581	0.04981
703.2	0.27266	0.82581	0.05665
703.6	0.2696	0.82324	0.05665
704	0.25708	0.82581	0.04981
704.4	0.25484	0.83543	0.05638
704.8	0.25732	0.83543	0.05638
705.2	0.24487	0.83543	0.04897
705.6	0.25489	0.83543	0.05638
706	0.26115	0.82427	0.05638
706.4	0.26356	0.82427	0.05479
706.8	0.26895	0.82427	0.06159
707.2	0.27208	0.82427	0.06255
707.6	0.25708	0.82564	0.06255
708	0.2627	0.82564	0.06363
708.4	0.27348	0.82581	0.06363
708.8	0.27812	0.82581	0.06748
709.2	0.28578	0.82581	0.06748
709.6	0.26957	0.82581	0.06855
710	0.28592	0.82599	0.06855
710.4	0.27097	0.82599	0.06919
710.8	0.28129	0.82599	0.07139
711.2	0.29062	0.83268	0.07234
711.6	0.28778	0.82908	0.07234
712	0.28401	0.82976	0.07234
712.4	0.29165	0.82976	0.07234
712.8	0.28357	0.82976	0.06961
713.2	0.2942	0.82976	0.06153
713.6	0.30622	0.82976	0.06063
714	0.28711	0.83319	0.06002
714.4	0.30177	0.83319	0.05238
714.8	0.30271	0.83319	0.04327
715.2	0.28461	0.83079	0.04034
715.6	0.27967	0.83405	0.04034
716	0.28311	0.83714	0.0424
716.4	0.29073	0.83817	0.0424
716.8	0.26384	0.84006	0.0424
717.2	0.29282	0.84195	0.04669
717.6	0.28534	0.84195	0.04669
718	0.28682	0.84435	0.04724
718.4	0.27596	0.84864	0.04812
718.8	0.27651	0.84864	0.05653
719.2	0.28391	0.84864	0.05653
719.6	0.2661	0.84864	0.05653
720	0.27636	0.84864	0.05653
720.4	0.26309	0.8507	0.05653
720.8	0.26873	0.8507	0.05283
721.2	0.27792	0.86117	0.06597
721.6	0.27717	0.86494	0.06597
722	0.28225	0.86494	0.06597
722.4	0.27678	0.86494	0.0619
722.8	0.28396	0.86494	0.0619
723.2	0.26744	0.8646	0.05836
723.6	0.26101	0.85894	0.05836
724	0.26629	0.85774	0.05802
724.4	0.27744	0.85774	0.05601
724.8	0.27184	0.8483	0.05601
725.2	0.26453	0.84778	0.05562
725.6	0.27148	0.8483	0.05562
726	0.27242	0.84778	0.05601
726.4	0.24614	0.84658	0.06085
726.8	0.26793	0.8483	0.06085
727.2	0.2568	0.8483	0.06607
727.6	0.25745	0.84658	0.06607
728	0.26288	0.83989	0.06607
728.4	0.24805	0.84555	0.05958
728.8	0.24889	0.83989	0.06003
729.2	0.26615	0.84452	0.06003
729.6	0.2454	0.84452	0.06003
730	0.26032	0.84452	0.06548
730.4	0.24768	0.84383	0.06548
730.8	0.25327	0.84383	0.06548
731.2	0.26184	0.84195	0.06614
731.6	0.25758	0.83748	0.06614
732	0.25448	0.8404	0.06501
732.4	0.26139	0.8404	0.06501
732.8	0.24699	0.84075	0.06614
733.2	0.25731	0.8404	0.06733
733.6	0.25794	0.8404	0.06733
734	0.26181	0.83337	0.06733
734.4	0.25467	0.83903	0.06733
734.8	0.24826	0.83903	0.06181
735.2	0.26437	0.84126	0.05571
735.6	0.25294	0.84778	0.05571
736	0.27619	0.84778	0.06041
736.4	0.26601	0.84778	0.06214
736.8	0.23966	0.84692	0.06612
737.2	0.27729	0.84692	0.07262
737.6	0.23919	0.84692	0.07882
738	0.25122	0.84692	0.07934
738.4	0.2511	0.84692	0.07882
738.8	0.24365	0.84692	0.07882
739.2	0.23927	0.8483	0.07882
739.6	0.22444	0.84692	0.08192
740	0.22802	0.84486	0.07585
740.4	0.22779	0.8483	0.08192
740.8	0.26135	0.8483	0.08192
741.2	0.24652	0.84418	0.08192
741.6	0.22789	0.84315	0.07652
742	0.23083	0.8428	0.07652
742.4	0.22719	0.8428	0.07246
742.8	0.2357	0.8428	0.07246
743.2	0.24358	0.8428	0.07098
743.6	0.23499	0.84812	0.06416
744	0.24263	0.84812	0.06577
744.4	0.23873	0.83903	0.06577
744.8	0.23773	0.84401	0.06151
745.2	0.25208	0.85156	0.06084
745.6	0.24157	0.84761	0.06084
746	0.23906	0.84761	0.05947
746.4	0.24027	0.84761	0.05872
746.8	0.24668	0.84761	0.05798
747.2	0.24386	0.84607	0.05696
747.6	0.25228	0.84607	0.05947
748	0.2472	0.84915	0.05589
748.4	0.23861	0.84933	0.05589
748.8	0.24616	0.84933	0.06175
749.2	0.24097	0.84933	0.06175
749.6	0.23096	0.84915	0.0614
750	0.24819	0.84469	0.06545
750.4	0.23503	0.84349	0.06545
750.8	0.23398	0.84349	0.06443
751.2	0.23097	0.84349	0.06443
751.6	0.22502	0.84589	0.06545
752	0.24311	0.84589	0.06765
752.4	0.25915	0.84589	0.06765
752.8	0.24894	0.84607	0.06765
753.2	0.24644	0.84589	0.06765
753.6	0.25112	0.8416	0.06204
754	0.2331	0.8416	0.06204
754.4	0.24065	0.84383	0.06468
754.8	0.24312	0.83354	0.06468
755.2	0.26443	0.84383	0.06518
755.6	0.24982	0.84383	0.06518
756	0.25039	0.84383	0.06518
756.4	0.25786	0.83869	0.065
756.8	0.2577	0.83869	0.065
757.2	0.24015	0.83079	0.06276
757.6	0.24304	0.83079	0.06276
758	0.23942	0.83079	0.05965
758.4	0.25434	0.8241	0.05682
758.8	0.24686	0.8241	0.05632
759.2	0.26656	0.82599	0.05325
759.6	0.23561	0.82822	0.05325
760	0.23715	0.83028	0.05307
760.4	0.23383	0.83028	0.05307
760.8	0.24296	0.83028	0.04805
761.2	0.22172	0.83028	0.05307
761.6	0.22477	0.83285	0.05943
762	0.21716	0.83285	0.06195
762.4	0.23066	0.84349	0.06195
762.8	0.23437	0.84349	0.06267
763.2	0.22436	0.84349	0.06627
763.6	0.24229	0.84349	0.06796
764	0.24517	0.84349	0.07035
764.4	0.24076	0.84521	0.07035
764.8	0.2378	0.84521	0.07911
765.2	0.23916	0.84521	0.07911
765.6	0.23877	0.8404	0.07911
766	0.23787	0.84023	0.07911
766.4	0.23369	0.83148	0.07911
766.8	0.2425	0.83028	0.08128
767.2	0.23641	0.83148	0.08128
767.6	0.25182	0.83148	0.08833
768	0.24962	0.83148	0.08833
768.4	0.23883	0.83045	0.08833
768.8	0.25	0.83182	0.0858
769.2	0.26464	0.83045	0.0858
769.6	0.2491	0.83388	0.07149
770	0.26445	0.83388	0.07149
770.4	0.25088	0.83388	0.07177
770.8	0.24508	0.82856	0.075
771.2	0.25226	0.83319	0.07651
771.6	0.24091	0.82633	0.07808
772	0.264	0.82633	0.07808
772.4	0.23903	0.82307	0.07651
772.8	0.25962	0.82324	0.07667
773.2	0.25096	0.82238	0.07667
773.6	0.22974	0.82238	0.07553
774	0.2619	0.82324	0.07667
774.4	0.24342	0.82736	0.07667
774.8	0.23554	0.82976	0.07108
775.2	0.24608	0.83011	0.07108
775.6	0.25658	0.83011	0.05959
776	0.23538	0.84023	0.05959
776.4	0.23719	0.84486	0.0552
776.8	0.25734	0.84607	0.0552
777.2	0.23917	0.84607	0.06374
777.6	0.25931	0.84692	0.06374
778	0.23974	0.84692	0.06295
778.4	0.2347	0.84692	0.06295
778.8	0.232	0.84366	0.06295
779.2	0.24303	0.84366	0.06262
779.6	0.22673	0.84366	0.06295
780	0.24073	0.84469	0.07558
780.4	0.24154	0.84624	0.07558
780.8	0.23055	0.8471	0.07688
781.2	0.2181	0.8471	0.07688
781.6	0.22565	0.8471	0.07558
782	0.23021	0.84692	0.07097
782.4	0.22385	0.84692	0.07555
782.8	0.22674	0.84692	0.06572
783.2	0.23002	0.84692	0.06572
783.6	0.22784	0.84692	0.07354
784	0.23374	0.84658	0.07354
784.4	0.23642	0.84418	0.06645
784.8	0.22665	0.84178	0.06809
785.2	0.24264	0.84143	0.07354
785.6	0.2192	0.83851	0.071
786	0.23585	0.83851	0.07961
786.4	0.23486	0.83851	0.07961
786.8	0.22773	0.83851	0.08208
787.2	0.22225	0.83525	0.07961
787.6	0.22176	0.8356	0.07961
788	0.22867	0.8356	0.07645
788.4	0.20799	0.8265	0.07645
788.8	0.22341	0.83508	0.0763
789.2	0.21999	0.83508	0.07645
789.6	0.2144	0.83491	0.09234
790	0.23201	0.83491	0.09234
790.4	0.23354	0.83508	0.09234
790.8	0.23707	0.83886	0.09293
791.2	0.238	0.83886	0.09293
791.6	0.23074	0.83886	0.09571
792	0.22774	0.83886	0.09571
792.4	0.23208	0.83886	0.09914
792.8	0.22513	0.83405	0.09914
793.2	0.23128	0.83388	0.09914
793.6	0.22023	0.84332	0.10059
794	0.22866	0.84332	0.10059
794.4	0.22834	0.83388	0.10123
794.8	0.21749	0.83851	0.10123
795.2	0.20922	0.83851	0.10123
795.6	0.21892	0.83491	0.09871
796	0.20793	0.83851	0.09871
796.4	0.22812	0.83972	0.09748
796.8	0.21962	0.83989	0.09402
797.2	0.22991	0.83989	0.09748
797.6	0.21998	0.83989	0.09748
798	0.22649	0.83972	0.09889
798.4	0.23237	0.83354	0.09889
798.8	0.219	0.83268	0.09889
799.2	0.21776	0.83199	0.09639
[truncated: 8,002 more rows]

## Sheet: panel h
Fig. 4h
time /h	yield with Cr(III) / %	yield with Ru(II) / %
0	0	0
0.5	0.36199	1.28088
1	0.72398	2.37877
1.5	1.62896	5.3065
2	2.35294	7.50229
3	2.89593	11.3449
4	4.52489	14.6386
6	9.59276	22.8728

## Sheet: panel i
Fig. 4i
time / ns	ΔOD_Ref (norm.)	ΔOD_Ru(II) + THIQ	ΔOD_Cr(III)+THIQ
0	-0.00205	0.08811	-0.06386
0.4	-0.01944	0.08811	-0.04293
0.8	-0.01093	0.08811	-0.0114
1.2	-0.01244	0.08028	-0.0114
1.6	-0.01543	0.09082	-0.0114
2	-0.02611	0.09082	-0.0114
2.4	-0.00588	0.09082	-0.0114
2.8	-0.00364	0.09082	-0.01766
3.2	0.00985	0.09082	-0.01054
3.6	0.00363	0.08546	-0.01054
4	-0.00202	0.08546	-0.01054
4.4	0.02597	0.08546	-0.01054
4.8	-0.000395355	0.08546	-0.01054
5.2	-0.01199	0.05849	-0.01185
5.6	-0.01304	0.02847	-0.01185
6	-0.0059	0.0103	-0.01185
6.4	0.00234	0.0103	-0.00427
6.8	0.01666	0.0103	-0.00427
7.2	-0.00746	0.0103	0.0215
7.6	-0.00282	0.0103	0.0215
8	0.00615	-0.03684	0.0215
8.4	0.00975	-0.03684	0.0215
8.8	0.01791	-0.07947	0.0215
9.2	0.03346	-0.07338	0.00802
9.6	-0.00135	-0.07338	0.00802
10	0.00145	-0.03782	0.00802
10.4	-0.02036	-0.03782	0.0116
10.8	-0.01583	-0.03155	0.0116
11.2	0.00646	-0.03155	0.0116
11.6	-0.00799	-0.03155	0.02195
12	-0.0135	-0.03155	0.02195
12.4	-0.01326	-0.03006	0.02195
12.8	-0.00132	-0.00884	0.02195
13.2	0.01095	-0.00884	0.02195
13.6	0.00575	-0.00884	0.01213
14	0.01119	-0.00884	0.01213
14.4	0.00143	-0.00884	0.00509
14.8	0.00322	0.00218	0.00509
15.2	-0.00796	0.03205	-0.00948
15.6	-0.000193429	0.03205	-0.00948
16	0.00767	0.03205	-0.00948
16.4	0.01384	0.03205	-0.00948
16.8	-0.00219	0.03205	-0.00948
17.2	0.03499	0.05942	0.01177
17.6	-0.00617	0.05942	0.01177
18	-0.00795	0.05942	0.01177
18.4	-0.00111	0.05942	0.01177
18.8	-0.01161	0.05942	0.01177
19.2	-0.01621	0.03959	0.000926622
19.6	0.01829	0.03959	0.000926622
20	-0.00125	0.03959	-0.00719
20.4	0.00447	0.03959	-0.00436
20.8	0.00509	0.0238	-0.00436
21.2	0.00343	0.0238	0.03755
21.6	-0.02347	0.0238	0.04994
22	0.00628	0.01185	0.04994
22.4	-0.01843	0.01185	0.055
22.8	-0.01687	0.00604	0.055
23.2	-0.00338	0.00604	0.055
23.6	-0.01187	0.00491	0.055
24	-0.02135	0.00491	0.055
24.4	-0.02784	0.00491	0.04758
24.8	-0.02044	0.00491	0.02805
25.2	-0.01304	0.00491	0.02805
25.6	-0.03772	-0.00764	0.02805
26	-0.02882	-0.00764	0.02805
26.4	-0.02824	-0.00764	0.00537
26.8	-0.02674	-0.01009	0.00537
27.2	-0.0245	-0.01009	0.00537
27.6	-0.0307	-0.01009	0.00537
28	-0.02927	-0.00624	0.00537
28.4	-0.04053	-0.00624	-0.00178
28.8	-0.04066	0.00358	-0.00178
29.2	-0.03493	0.00358	-0.00178
29.6	-0.02782	0.00358	0.00318
30	-0.01409	0.00358	0.00318
30.4	-0.02653	0.00358	0.00318
30.8	-0.02611	0.000619077	0.00318
31.2	-0.03048	0.000619077	0.00318
31.6	-0.01911	0.04549	0.00228
32	-0.01889	0.04549	-0.01036
32.4	-0.02767	0.04549	-0.01484
32.8	-0.02621	0.04549	-0.01484
33.2	-0.02482	0.04549	-0.02425
33.6	-0.03507	0.04015	-0.01222
34	-0.0272	0.04015	-0.01222
34.4	-0.04569	0.04015	-0.01222
34.8	-0.02365	-0.00168	-0.01222
35.2	-0.03688	-0.00168	-0.0073
35.6	-0.00988	-0.00705	-0.0073
36	-0.03648	-0.0094	-0.000690111
36.4	-0.01336	-0.0094	-0.000690111
36.8	-0.02203	-0.0094	-0.000690111
37.2	-0.00979	-0.0094	-0.000690111
37.6	-0.01117	-0.0055	-0.000690111
38	-0.0178	-0.0055	0.00716
38.4	-0.01188	-0.0055	0.00716
38.8	0.00101	0.0213	0.00716
39.2	-0.00152	0.03473	0.00716
39.6	-0.00384	0.0366	0.00716
40	-0.00828	0.0368	-0.01859
40.4	-0.002	0.0368	-0.02634
40.8	-0.01549	0.0368	-0.01665
41.2	0.000369447	0.0368	-0.01151
41.6	-0.02605	0.06534	-0.00973
42	0.00243	0.06534	-0.00714
42.4	0.00236	0.06534	-0.00714
42.8	0.00631	0.06534	0.01629
43.2	-0.01039	0.06534	0.01629
43.6	0.00292	0.05651	0.01629
44	0.00865	0.05651	0.01629
44.4	0.01402	0.05651	0.01629
44.8	0.01609	0.05651	0.00447
45.2	-0.01675	0.01205	0.01792
45.6	-0.00233	0.03022	0.0259
46	-0.000442244	0.03022	0.02727
46.4	0.02382	0.03022	0.02727
46.8	0.00638	0.03022	0.02727
47.2	0.00467	0.03395	0.04338
47.6	0.01808	0.03395	0.04338
48	0.01671	0.03857	0.04338
48.4	-0.02342	0.03857	0.04338
48.8	-0.00547	0.05924	0.04338
49.2	-0.00459	0.05924	0.03761
49.6	-0.03445	0.05924	0.03448
50	-0.02671	0.05924	0.03448
50.4	-0.00806	0.05928	0.03448
50.8	-0.03021	0.06747	0.02226
51.2	-0.01704	0.07202	-0.00691
51.6	-0.02127	0.09431	-0.01092
52	-0.02875	0.09431	-0.02945
52.4	-0.00575	0.09431	-0.02945
52.8	-0.02293	0.09431	-0.02106
53.2	-0.00351	0.09431	0.00239
53.6	-0.01077	0.09796	0.00239
54	-0.00187	0.09796	0.00239
54.4	-0.0076	0.09796	0.00867
54.8	-0.000686036	0.09796	0.00867
55.2	-0.00594	0.09796	0.00867
55.6	0.00157	0.06213	0.00867
56	-0.03342	0.06213	0.00867
56.4	0.01093	0.0216	0.00423
56.8	0.000881102	0.01642	0.00537
57.2	-0.01125	0.01642	0.00741
57.6	-0.01388	0.01642	0.00907
58	-0.00308	0.0327	0.00907
58.4	-0.00718	0.0327	0.00907
58.8	0.00141	0.03371	0.00907
59.2	-0.01884	0.03371	0.00907
59.6	-0.00732	0.03371	0.02054
60	-0.0166	0.03371	0.04485
60.4	-0.00055722	0.03371	0.04485
60.8	0.00196	0.03027	0.04485
61.2	0.00529	0.03027	0.04485
61.6	0.0029	0.03027	0.07696
62	-0.00073442	-0.00472	0.07696
62.4	-0.01267	-0.00472	0.07696
62.8	0.0168	-0.00472	0.07696
63.2	0.02084	0.01732	0.07696
63.6	0.00332	0.02174	0.05051
64	-0.01748	0.02174	0.05051
64.4	0.00877	0.02174	0.03574
64.8	0.00987	0.07558	0.03027
65.2	-0.00143	0.07558	0.04407
65.6	0.00925	0.07558	0.04407
66	0.00655	0.07558	0.04407
66.4	0.00656	0.07558	0.04547
66.8	0.02093	0.05476	0.04547
67.2	0.02028	0.05476	0.05448
67.6	0.00609	0.05476	0.05448
68	0.00225	0.03973	0.05448
68.4	0.0113	0.03973	0.05448
68.8	0.00276	0.03973	0.05448
69.2	0.00143	0.03973	0.04785
69.6	-0.02658	0.04592	0.04785
70	-0.00817	0.07106	0.04785
70.4	-0.01153	0.10085	0.02586
70.8	-0.00971	0.13201	0.03453
71.2	-0.00839	0.13201	0.03453
71.6	-0.01254	0.13201	0.03453
72	0.00837	0.13201	0.03849
72.4	-0.01944	0.13201	0.03849
72.8	-0.00383	0.08896	0.03849
73.2	-0.01733	0.08896	0.03849
73.6	-0.01441	0.08896	0.04093
74	-0.02448	0.05266	0.04093
74.4	-0.02956	0.05266	0.04093
74.8	-0.01401	0.04942	0.04093
75.2	-0.04782	0.05542	0.04093
75.6	-0.02658	0.05542	0.02359
76	-0.01915	0.05542	0.02359
76.4	-0.01924	0.05542	0.02359
76.8	-0.01083	0.05542	0.02359
77.2	-0.02435	0.02581	0.02359
77.6	-0.02934	0.02581	-0.01472
78	-0.01646	0.02269	-0.01472
78.4	-0.01843	0.09388	-0.00167
78.8	-0.03886	0.09388	-0.00167
79.2	-0.02272	0.09388	-0.00167
79.6	-0.03623	0.09388	-0.00167
80	-0.02179	0.09388	-0.00167
80.4	-0.0186	0.07849	-0.01019
80.8	-0.02869	0.07167	-0.01019
81.2	0.01198	0.0293	0.00735
81.6	-0.01949	0.0252	0.01625
82	-0.00945	0.01913	0.01625
82.4	0.0108	0.00407	0.01625
82.8	-0.00211	0.00407	0.01625
83.2	0.0022	0.00407	0.01625
83.6	-0.00144	0.02363	0.03537
84	-0.00289	0.02363	0.03537
84.4	-0.01582	0.02363	0.03537
84.8	-0.00775	0.02363	0.03537
85.2	-0.01968	0.02363	0.03537
85.6	0.00619	0.00637	0.02885
86	0.00843	0.00637	-0.00134
86.4	0.0204	0.00637	0.00327
86.8	-0.00525	0.01252	0.01229
87.2	-0.00422	0.01252	0.01229
87.6	0.01091	0.01252	0.01229
88	0.00794	0.01252	0.01229
88.4	0.01676	0.01252	0.03638
88.8	0.02727	0.02284	0.03638
89.2	0.02067	0.02284	0.03638
89.6	0.02453	0.02284	0.03638
90	0.03932	0.02284	0.03638
90.4	0.01755	0.02284	0.03155
90.8	0.02072	-0.00261	0.03155
91.2	0.03016	-0.00261	0.03155
91.6	0.0294	0.04256	0.01851
92	0.03259	0.04256	0.03017
92.4	0.04691	0.04256	0.0465
92.8	0.02228	0.04256	0.0465
93.2	0.04218	0.04256	0.0465
93.6	0.01867	-0.01771	0.0503
94	0.02239	-0.01915	0.0503
94.4	0.0363	-0.01915	0.0503
94.8	0.05217	-0.01915	0.0503
95.2	0.00565	-0.01915	0.0503
95.6	0.03441	-0.01807	0.02882
96	0.00869	-0.01807	0.02882
96.4	0.04595	0.04999	0.02882
96.8	0.01563	0.04999	0.02155
97.2	0.01887	0.04999	0.02155
97.6	0.01807	0.04999	0.02155
98	0.01721	0.04999	0.02155
98.4	0.03746	0.04742	0.02155
98.8	0.01599	0.04742	-0.000457581
99.2	0.01416	0.04742	0.0184
99.6	-0.01214	0.04742	0.0184
100	-0.00228	0.04742	0.0184
100.4	0.01362	0.03628	0.0184
100.8	-0.00843	0.03628	0.0184
101.2	-0.000573003	0.03628	0.01515
101.6	0.00299	0.03628	0.01515
102	-0.0013	0.03628	0.01515
102.4	0.01025	0.01019	0.00491
102.8	0.01703	0.01464	0.00491
103.2	-0.00582	0.04161	0.00491
103.6	0.0168	0.04161	0.00491
104	0.00457	0.0432	-0.00398
104.4	-0.00199	0.0432	-0.01402
104.8	0.00353	0.0432	-0.03186
105.2	-0.02165	0.0432	-0.03186
105.6	0.0145	0.0432	-0.03186
106	0.01827	0.00623	-0.03186
106.4	-0.0204	0.00627	-0.02952
106.8	-0.00241	0.01246	-0.02625
107.2	0.00348	0.01246	-0.02625
107.6	-0.01312	0.03233	-0.02625
108	-0.02042	0.0553	-0.02267
108.4	-0.00509	0.0553	0.01017
108.8	0.00158	0.0553	0.01017
109.2	-0.00429	0.0553	0.01017
109.6	0.000764238	0.0553	0.01017
110	0.01604	0.000564549	0.01017
110.4	-0.01791	0.000564549	0.00103
110.8	-0.00055107	0.000564549	0.00103
111.2	-0.00315	-0.01284	-0.01169
111.6	-0.01761	-0.03572	-0.01169
112	0.00707	-0.01134	-0.01685
112.4	-0.01741	-0.01134	-0.01685
112.8	-0.00548	0.02399	0.02392
113.2	-0.0145	0.02399	0.02392
113.6	-0.00601	0.02399	0.02392
114	-0.00908	0.02399	0.03726
114.4	-0.03626	0.02399	0.03726
114.8	-0.01104	0.02607	0.03726
115.2	-0.00148	0.03919	0.03726
115.6	-0.01602	0.03919	0.03726
116	-0.02401	0.03919	0.00249
116.4	-0.01332	0.06155	-0.04133
116.8	-0.02946	0.07209	-0.04095
117.2	-0.01743	0.07209	-0.04095
117.6	-0.00748	0.07209	-0.04095
118	0.01214	0.07209	-0.04095
118.4	-0.01818	0.07209	-0.02593
118.8	-0.0113	0.06458	-0.0243
119.2	-0.00726	0.06458	-0.00682
119.6	-0.01964	0.07853	-0.00682
120	-0.03091	0.09973	-0.00682
120.4	-0.01209	0.09973	-0.00525
120.8	-0.01689	0.10596	-0.000207692
121.2	-0.00667	0.10596	-0.000207692
121.6	-0.02549	0.10596	-0.000207692
122	-0.02352	0.10596	-0.000207692
122.4	-0.0267	0.10596	-0.000207692
122.8	-0.01737	0.12338	-0.01378
123.2	-0.01745	0.12338	-0.000175358
123.6	-0.01371	0.12617	-0.000175358
124	-0.01214	0.12617	-0.000175358
124.4	-0.01885	0.12617	-0.000175358
124.8	-0.0262	0.12617	-0.000175358
125.2	-0.02303	0.12617	0.01187
125.6	-0.00635	0.08983	0.01352
126	-0.01666	0.0866	0.01352
126.4	-0.01221	0.0866	0.01352
126.8	-0.01952	0.05375	0.03439
127.2	-0.02271	0.06298	0.03439
127.6	-0.00198	0.06298	0.03758
128	-0.03275	0.06298	0.03758
128.4	-0.01353	0.06298	0.03758
128.8	-0.02331	0.09584	0.03758
129.2	-0.01939	0.09584	0.07273
129.6	-0.00164	0.09584	0.07273
130	-0.02353	0.09584	0.07273
130.4	-0.01537	0.09584	0.07273
130.8	-0.02285	0.06687	0.07273
131.2	-0.01102	0.06687	0.03613
131.6	-0.03332	0.06687	0.02689
132	-0.01859	0.02643	0.01773
132.4	-0.0235	0.02643	0.01773
132.8	-0.02811	0.02554	0.01773
133.2	-0.01378	0.053	0.01773
133.6	-0.01567	0.053	0.02817
134	-0.01703	0.053	0.0485
134.4	-0.01557	0.053	0.0485
134.8	-0.01098	0.053	0.0485
135.2	-0.00289	0.04701	0.0485
135.6	0.00694	0.04557	0.0485
136	0.00468	0.04557	0.04718
136.4	0.00488	0.04557	0.04124
136.8	0.00383	0.04557	0.04124
137.2	-0.01008	0.04914	0.04124
137.6	0.00259	0.04914	0.04124
138	0.000651517	0.04914	0.04124
138.4	0.01758	0.04914	0.02528
138.8	-0.00405	0.04914	0.02528
139.2	0.01164	0.02198	0.02528
139.6	0.01427	0.01313	0.01558
140	0.01143	0.01313	0.0096
140.4	-0.00174	0.04363	0.00811
140.8	0.00418	0.04363	0.01734
141.2	0.01228	0.04363	0.01734
141.6	-0.00929	0.04363	0.01734
142	-0.01684	0.04802	0.01734
142.4	-0.00698	0.04802	0.01734
142.8	-0.00205	0.05808	0.0074
143.2	-0.01647	0.05808	-0.01673
143.6	-0.01475	0.05808	-0.01673
144	-0.00593	0.05808	-0.01673
144.4	-0.01474	0.05808	-0.01015
144.8	-0.00504	0.03725	-0.01015
145.2	-0.000252851	0.03369	0.00543
145.6	-0.01049	0.06979	0.02038
146	0.01408	0.06979	0.02038
146.4	0.000173831	0.06979	0.02038
146.8	0.00184	0.06979	0.02038
147.2	0.02772	0.06979	0.02038
147.6	0.0055	0.06832	0.01081
148	0.0274	0.06257	0.01081
148.4	0.01879	0.06257	0.01081
148.8	0.000650674	0.06257	0.01081
149.2	0.00144	0.05918	-0.01579
149.6	0.02334	0.05918	-0.02677
150	0.01444	0.05918	0.00918
150.4	0.02103	0.05918	0.00918
150.8	0.01457	0.05577	0.00918
151.2	0.01439	0.05577	0.00918
151.6	0.00652	0.0207	0.00918
152	0.01581	0.03149	-0.03717
152.4	0.01585	0.05388	-0.03717
152.8	0.01128	0.05388	-0.03717
153.2	0.02092	0.05388	-0.04473
153.6	0.00178	0.05388	-0.04434
154	0.0081	0.08697	-0.04434
154.4	-0.00214	0.08697	-0.04434
154.8	-0.01285	0.08697	-0.04434
155.2	0.01182	0.08697	-0.04434
155.6	0.01413	0.08697	-0.05284
156	-0.00427	0.03799	-0.05953
156.4	0.00393	0.03799	-0.05953
156.8	-0.01995	0.05554	-0.05953
157.2	-0.01403	0.05554	-0.06502
157.6	-0.00587	0.05554	-0.06502
158	-0.01352	0.05554	-0.04048
158.4	-0.02642	0.05554	-0.04048
158.8	-0.00488	0.01028	-0.01679
159.2	0.00233	0.000238868	-0.01679
159.6	0.00952	0.000238868	-0.01679
160	0.00035489	-0.0343	-0.01679
160.4	-0.00683	-0.03057	-0.01679
160.8	-3.72294e-05	-0.02021	-0.02346
161.2	0.01458	-0.02021	-0.02346
161.6	0.000558184	-0.02021	-0.02346
162	-0.02055	-0.02021	-0.02346
162.4	-0.00487	-0.02021	-0.01786
162.8	-0.00613	-0.04107	-0.000915528
163.2	-0.00133	-0.04302	-0.000915528
163.6	-0.02029	-0.03914	0.00869
164	-0.01079	-0.03914	0.02243
164.4	-0.00109	-0.03914	0.02243
164.8	0.00936	-0.03914	0.02243
165.2	0.02818	-0.03914	0.02243
165.6	0.0288	-0.05941	0.02243
166	0.01221	-0.05721	0.0117
166.4	-0.000205156	-0.01747	-0.02209
166.8	-0.00268	-0.01747	-0.02209
167.2	0.00421	-0.01747	0.00627
167.6	0.0016	-0.01747	0.00627
168	-0.01263	-6.25331e-05	0.00627
168.4	-0.00915	-6.25331e-05	0.00627
168.8	-0.01043	-6.25331e-05	0.00627
169.2	-0.02577	-6.25331e-05	0.04793
169.6	-0.02108	-6.25331e-05	0.04793
170	0.000755167	-0.03058	0.04793
170.4	-0.01231	-0.03058	0.04793
170.8	-0.03532	-0.03058	0.04793
171.2	-0.0106	-0.03058	0.03807
171.6	0.000228873	-0.03455	0.03807
172	-0.01513	-0.04788	0.03679
172.4	-0.00934	-0.04977	0.02098
172.8	0.00409	-0.04977	0.02299
173.2	0.000887231	0.000750424	0.02299
173.6	0.01649	0.01636	0.02299
174	0.00611	0.01636	0.02795
174.4	-0.00396	0.01636	0.03918
174.8	0.00858	0.01636	0.04677
175.2	-0.01094	0.06553	0.04677
175.6	0.02785	0.06553	0.06945
176	-0.00353	0.06553	0.07052
176.4	-0.000328178	0.06553	0.07079
176.8	0.00588	0.08794	0.07079
177.2	-0.00168	0.08794	0.07079
177.6	0.01627	0.08794	0.07079
178	-0.00351	0.08794	0.07079
178.4	-0.02515	0.08794	0.05907
178.8	-0.00903	0.06651	0.05907
179.2	-0.01832	0.06651	0.05907
179.6	-0.01015	0.06651	0.04665
180	-0.03558	0.0609	0.04665
180.4	-0.00293	0.0609	0.04049
180.8	-0.00502	0.0609	0.04049
181.2	0.00342	0.0609	0.05128
181.6	0.00588	0.0609	0.05591
182	-0.01844	0.04699	0.06416
182.4	-0.02697	0.03499	0.07039
182.8	-0.01662	0.01931	0.07606
183.2	-0.00543	0.01931	0.07606
183.6	-0.02093	0.00614	0.07606
184	0.0065	0.00614	0.07606
184.4	-0.01018	0.04218	0.07606
184.8	0.00784	0.04218	0.07235
185.2	0.00344	0.04218	0.07235
185.6	0.00691	0.04218	0.10308
186	-0.00585	0.04218	0.10308
186.4	-0.03743	0.01585	0.10308
186.8	0.00298	0.01585	0.10308
187.2	-0.02535	0.01585	0.10308
187.6	-0.03413	0.01585	0.11106
188	-0.03628	0.01585	0.11106
188.4	-0.03163	-0.00671	0.11106
188.8	-0.0155	0.000645621	0.11106
189.2	-0.02155	0.00282	0.11106
189.6	-0.02636	0.00282	0.08628
190	-0.01986	0.01302	0.08628
190.4	-0.01473	0.01302	0.06524
190.8	-0.02279	0.01302	0.06524
191.2	-0.01141	0.01302	0.06524
191.6	-0.01187	0.01302	0.05179
192	-0.02173	-0.01522	0.05179
192.4	-0.0076	-0.0314	0.05179
192.8	-0.03853	-0.0314	0.02512
193.2	-0.01407	-0.0314	0.0577
193.6	-0.01711	-0.06104	0.07886
194	-0.01245	-0.07328	0.07886
194.4	-0.00362	-0.07328	0.07886
194.8	0.03382	-0.07775	0.07886
195.2	0.02383	-0.09168	0.07886
195.6	0.07135	-0.09726	0.07203
196	0.07002	-0.10399	0.11281
196.4	0.08948	-0.10629	0.16148
196.8	0.12351	-0.10629	0.16148
197.2	0.15244	-0.10629	0.17901
197.6	0.20168	-0.11281	0.27002
198	0.25495	-0.13719	0.3032
198.4	0.30651	-0.14987	0.36483
198.8	0.34902	-0.16068	0.39193
199.2	0.3922	-0.19218	0.40914
199.6	0.44855	-0.19218	0.4683
200	0.51952	-0.21011	0.50749
200.4	0.54477	-0.21011	0.50749
200.8	0.59191	-0.21011	0.56429
201.2	0.62864	-0.21011	0.56429
201.6	0.66027	-0.21011	0.56429
202	0.71485	-0.29335	0.62102
202.4	0.73906	-0.30545	0.66724
202.8	0.75017	-0.28473	0.66724
203.2	0.79085	-0.28473	0.66724
203.6	0.78428	-0.28473	0.69043
204	0.81672	-0.24919	0.70041
204.4	0.82967	-0.24919	0.72972
204.8	0.84773	-0.24919	0.76489
205.2	0.87797	-0.24919	0.76489
205.6	0.90642	-0.24776	0.76489
206	0.93094	-0.24776	0.76489
206.4	0.91472	-0.24776	0.76489
206.8	0.95173	-0.24776	0.77353
207.2	0.94572	-0.24776	0.77353
207.6	0.94956	-0.24064	0.80261
208	0.95349	-0.24064	0.81001
208.4	0.95973	-0.23883	0.8392
208.8	0.95094	-0.2387	0.8392
209.2	0.94593	-0.22548	0.8392
209.6	0.95941	-0.18896	0.8392
210	0.97986	-0.18896	0.8392
210.4	0.98394	-0.18896	0.78172
210.8	0.9822	-0.18896	0.77821
211.2	0.98097	-0.18896	0.77821
211.6	0.98966	-0.20105	0.77821
212	0.979	-0.20105	0.77444
212.4	0.98265	-0.14743	0.77444
212.8	0.98638	-0.14743	0.77476
213.2	0.97552	-0.14743	0.77476
213.6	0.9895	-0.14743	0.77476
214	0.97915	-0.14288	0.77476
214.4	0.96887	-0.09921	0.77476
214.8	1.00872	-0.09921	0.75897
215.2	0.99929	-0.09921	0.74246
215.6	0.97549	-0.09921	0.74246
216	0.98491	-0.09443	0.74246
216.4	0.99206	-0.09443	0.76373
216.8	1.0047	-0.09443	0.76373
217.2	0.99295	-0.09443	0.76373
217.6	0.97748	-0.09443	0.76373
218	0.99324	-0.08212	0.76373
218.4	0.96523	-0.08212	0.75066
218.8	0.98119	-0.08212	0.75066
219.2	0.96938	-0.05368	0.75066
219.6	0.95469	-0.05368	0.71125
220	0.95263	-0.05368	0.71125
220.4	0.96367	-0.04397	0.69917
220.8	0.96427	-0.02167	0.69917
221.2	0.98274	-0.01436	0.69917
221.6	0.97338	-0.01436	0.69917
222	0.95628	0.03886	0.679
222.4	0.95364	0.03886	0.68364
222.8	0.9343	0.03886	0.68364
223.2	0.96022	0.03886	0.68364
223.6	0.97182	0.03886	0.68364
224	0.96462	0.0124	0.68364
224.4	0.96669	0.0124	0.65609
224.8	0.94947	0.0124	0.65331
225.2	0.95677	0.0124	0.65331
225.6	0.94295	-0.00625	0.65331
226	0.97304	-0.00625	0.65331
226.4	0.94451	-0.0442	0.65331
226.8	0.95823	-0.0442	0.63772
227.2	0.95399	-0.05113	0.63772
227.6	0.94906	-0.05113	0.6172
228	0.952	-0.06831	0.6204
228.4	0.95089	-0.0783	0.6204
228.8	0.94942	0.01589	0.6204
229.2	0.95693	0.01589	0.64274
229.6	0.96494	0.01589	0.64274
230	0.9576	0.01589	0.64274
230.4	0.95029	0.01589	0.64274
230.8	0.96665	0.01216	0.64274
231.2	0.96888	0.01216	0.61922
231.6	0.94681	0.01481	0.61335
232	0.95971	0.06659	0.59628
232.4	0.94575	0.06659	0.58188
232.8	0.94886	0.06659	0.58188
233.2	0.94844	0.06659	0.57877
233.6	0.94262	0.06659	0.59281
234	0.92764	0.03802	0.59281
234.4	0.93236	0.06514	0.59281
234.8	0.9546	0.06803	0.59281
235.2	0.92605	0.07056	0.59281
235.6	0.93129	0.07056	0.56678
236	0.94892	0.07056	0.54936
236.4	0.92917	0.07056	0.56281
236.8	0.95906	0.07056	0.56281
237.2	0.93595	0.06598	0.56281
237.6	0.92425	0.06415	0.56281
238	0.91523	0.06415	0.56281
238.4	0.90516	0.0791	0.55379
238.8	0.92208	0.0791	0.55379
239.2	0.90396	0.0791	0.55379
239.6	0.90243	0.0791	0.53514
240	0.91746	0.0791	0.49376
240.4	0.90285	0.06448	0.50448
240.8	0.9101	0.06448	0.50448
241.2	0.90914	0.06448	0.50448
241.6	0.88161	0.06448	0.50448
242	0.90637	0.01474	0.5293
242.4	0.90373	0.01474	0.5293
242.8	0.89679	-0.01116	0.5293
243.2	0.88318	0.01369	0.5293
243.6	0.8861	0.02049	0.5293
244	0.88519	0.02049	0.52552
244.4	0.89607	0.02049	0.52552
244.8	0.88904	0.02049	0.52552
245.2	0.88614	0.02049	0.50076
245.6	0.88851	0.03924	0.50076
246	0.89527	0.03924	0.50076
246.4	0.90482	0.03924	0.49644
246.8	0.89433	0.03924	0.48981
247.2	0.89675	0.03924	0.48981
247.6	0.8872	0.09671	0.48981
248	0.87486	0.10589	0.48981
248.4	0.88725	0.10589	0.49061
248.8	0.88959	0.10589	0.49061
249.2	0.89483	0.11834	0.49289
249.6	0.90183	0.11834	0.49289
250	0.89725	0.14138	0.49289
250.4	0.89305	0.14138	0.49384
250.8	0.89469	0.14138	0.49384
251.2	0.88594	0.14138	0.49384
251.6	0.8777	0.14138	0.49384
252	0.87852	0.07603	0.49384
252.4	0.8738	0.08447	0.4531
252.8	0.87549	0.08447	0.4531
253.2	0.87385	0.08447	0.4531
253.6	0.86817	0.09897	0.44565
254	0.87438	0.09897	0.44565
254.4	0.86319	0.09897	0.44565
254.8	0.87713	0.10312	0.44565
255.2	0.87158	0.10998	0.44565
255.6	0.88316	0.10998	0.44204
256	0.89194	0.14055	0.4278
256.4	0.89902	0.14055	0.44774
256.8	0.90751	0.14055	0.44774
257.2	0.93482	0.14178	0.44774
257.6	0.89304	0.1613	0.44774
258	0.90076	0.1613	0.44774
258.4	0.90372	0.1613	0.43678
258.8	0.87355	0.19966	0.43678
259.2	0.8754	0.19966	0.41739
259.6	0.90191	0.19966	0.41739
260	0.89239	0.22203	0.38293
260.4	0.90214	0.22203	0.37827
260.8	0.88574	0.22203	0.37827
261.2	0.91328	0.22203	0.36106
261.6	0.8839	0.22203	0.36106
262	0.89266	0.20354	0.36106
262.4	0.8948	0.18955	0.34442
262.8	0.87	0.22299	0.34442
263.2	0.84375	0.22299	0.34442
263.6	0.85684	0.22299	0.34442
264	0.85647	0.22299	0.34115
264.4	0.85832	0.22299	0.34115
264.8	0.85973	0.22595	0.34115
265.2	0.85126	0.22595	0.34115
265.6	0.85744	0.22595	0.34323
266	0.858	0.22595	0.34323
266.4	0.85944	0.22595	0.34323
266.8	0.85273	0.21762	0.36606
267.2	0.86623	0.20309	0.36606
267.6	0.84946	0.20309	0.36606
268	0.8225	0.20309	0.36606
268.4	0.83768	0.16746	0.36729
268.8	0.83702	0.16746	0.36729
269.2	0.82799	0.16746	0.36729
269.6	0.86191	0.16746	0.36729
270	0.83325	0.19681	0.36729
270.4	0.86116	0.20105	0.34945
270.8	0.85491	0.20105	0.32389
271.2	0.84272	0.20105	0.29683
271.6	0.82682	0.20105	0.29683
272	0.82924	0.20105	0.269
272.4	0.84564	0.19695	0.269
272.8	0.81312	0.2103	0.269
273.2	0.83797	0.21154	0.269
273.6	0.83532	0.21154	0.269
274	0.86711	0.21154	0.27732
274.4	0.83408	0.21154	0.27732
274.8	0.84785	0.21154	0.27732
275.2	0.82624	0.20974	0.27732
275.6	0.8222	0.20974	0.27732
276	0.85131	0.20974	0.26541
276.4	0.82954	0.20974	0.26541
276.8	0.82166	0.19645	0.27656
277.2	0.83386	0.19645	0.27656
277.6	0.81608	0.19645	0.27656
278	0.8142	0.18429	0.27656
278.4	0.80807	0.1786	0.27656
278.8	0.80367	0.16833	0.28417
279.2	0.80033	0.15999	0.28417
279.6	0.80789	0.15999	0.28417
280	0.81025	0.15999	0.28417
280.4	0.8413	0.15384	0.28417
280.8	0.84448	0.15384	0.26002
281.2	0.83735	0.15384	0.26002
281.6	0.82783	0.14789	0.26002
282	0.82841	0.14789	0.26512
282.4	0.84334	0.14789	0.26512
282.8	0.81095	0.14789	0.30184
283.2	0.8061	0.15554	0.30184
283.6	0.80139	0.18595	0.30446
284	0.83529	0.18595	0.30446
284.4	0.81517	0.18595	0.30446
284.8	0.81645	0.18595	0.30649
285.2	0.81463	0.18595	0.30649
285.6	0.80751	0.15154	0.30649
286	0.80353	0.16286	0.30649
286.4	0.81754	0.16286	0.30649
286.8	0.81808	0.16286	0.30064
287.2	0.82085	0.16286	0.30064
287.6	0.79176	0.16286	0.30621
288	0.83386	0.13915	0.30621
288.4	0.80611	0.13915	0.30621
288.8	0.81471	0.13655	0.30966
289.2	0.79486	0.14964	0.30966
289.6	0.81152	0.14964	0.30966
290	0.80446	0.14964	0.30966
290.4	0.81522	0.15145	0.30966
290.8	0.81869	0.15145	0.28777
291.2	0.81673	0.15145	0.28777
291.6	0.81919	0.15145	0.28777
292	0.81862	0.15145	0.28777
292.4	0.80629	0.12115	0.29057
292.8	0.81075	0.14249	0.29057
293.2	0.80664	0.14249	0.29057
293.6	0.80941	0.15314	0.29057
294	0.79674	0.17473	0.29057
294.4	0.79599	0.19129	0.27645
294.8	0.7998	0.23232	0.27645
295.2	0.79583	0.23232	0.27645
295.6	0.79708	0.23232	0.27645
296	0.80097	0.23232	0.27645
296.4	0.79758	0.24177	0.24863
296.8	0.78796	0.24177	0.24863
297.2	0.78618	0.24177	0.22748
297.6	0.793	0.24177	0.22403
298	0.77921	0.24177	0.22403
298.4	0.77665	0.24253	0.22403
298.8	0.77491	0.24253	0.22403
299.2	0.7823	0.24253	0.22403
299.6	0.78918	0.24253	0.21861
300	0.78763	0.24253	0.21861
300.4	0.78497	0.20275	0.22688
300.8	0.7766	0.20016	0.22688
301.2	0.78145	0.26857	0.22688
301.6	0.79053	0.26857	0.22688
302	0.79049	0.26857	0.22688
302.4	0.78818	0.26857	0.22805
302.8	0.7725	0.26857	0.22805
303.2	0.78906	0.19988	0.22805
303.6	0.76677	0.20861	0.22805
304	0.76917	0.20861	0.22805
304.4	0.80002	0.20861	0.21784
304.8	0.8002	0.21888	0.24059
305.2	0.79202	0.23259	0.24059
305.6	0.79506	0.25456	0.24059
306	0.79428	0.25456	0.24059
306.4	0.80343	0.25456	0.24059
306.8	0.80894	0.25456	0.19927
307.2	0.81016	0.25456	0.19927
307.6	0.8091	0.2645	0.19927
308	0.82505	0.2645	0.19136
308.4	0.80315	0.2645	0.19136
308.8	0.79881	0.2645	0.19136
309.2	0.81793	0.2645	0.20109
309.6	0.7972	0.24513	0.20109
310	0.79339	0.28503	0.20109
310.4	0.82507	0.28503	0.20109
310.8	0.79372	0.28503	0.20109
311.2	0.77566	0.35243	0.19399
311.6	0.78185	0.35243	0.19399
312	0.78883	0.35243	0.19399
312.4	0.79433	0.35243	0.19399
312.8	0.78473	0.35243	0.17856
313.2	0.78798	0.28416	0.17856
313.6	0.7724	0.34254	0.17856
314	0.77351	0.34254	0.17856
314.4	0.78275	0.34254	0.15373
314.8	0.77798	0.34254	0.15373
315.2	0.76242	0.34254	0.12181
315.6	0.77255	0.27148	0.12181
316	0.77188	0.27148	0.11984
316.4	0.76208	0.27148	0.14003
316.8	0.75691	0.27148	0.14003
317.2	0.76069	0.25613	0.15199
317.6	0.75441	0.23903	0.19275
318	0.77202	0.23903	0.19275
318.4	0.74351	0.24781	0.19275
318.8	0.73797	0.24781	0.19275
319.2	0.75259	0.26039	0.19275
319.6	0.75974	0.26039	0.1802
320	0.75237	0.26039	0.19863
320.4	0.76509	0.26039	0.19863
320.8	0.7596	0.26039	0.19863
321.2	0.75827	0.24997	0.19863
321.6	0.78596	0.24997	0.19863
322	0.76454	0.24997	0.18757
322.4	0.76203	0.26273	0.18757
322.8	0.74772	0.26273	0.18065
323.2	0.7586	0.26273	0.18132
323.6	0.73869	0.26273	0.18797
324	0.75173	0.26273	0.18797
324.4	0.7535	0.25158	0.18797
324.8	0.75116	0.25158	0.18797
325.2	0.74846	0.25158	0.18797
325.6	0.74167	0.237	0.17251
326	0.74725	0.22297	0.17251
326.4	0.75114	0.22297	0.17999
326.8	0.7351	0.22297	0.19009
327.2	0.73283	0.22297	0.19009
327.6	0.73093	0.20914	0.19009
328	0.72895	0.23272	0.19009
328.4	0.74121	0.23272	0.19009
328.8	0.7474	0.23732	0.17776
329.2	0.75581	0.26496	0.17776
329.6	0.749	0.26496	0.17723
330	0.76502	0.26496	0.17376
330.4	0.73191	0.29786	0.16349
330.8	0.73237	0.30003	0.16349
331.2	0.74205	0.30003	0.21125
331.6	0.73398	0.30003	0.21125
332	0.72484	0.32485	0.21125
332.4	0.75236	0.32485	0.21125
332.8	0.74808	0.32485	0.21125
333.2	0.73329	0.32485	0.17073
333.6	0.74719	0.33996	0.17073
334	0.7348	0.33996	0.14915
334.4	0.73806	0.33996	0.14915
334.8	0.73074	0.33996	0.14808
335.2	0.73795	0.33996	0.14363
335.6	0.73855	0.30138	0.14363
336	0.74968	0.30138	0.14587
336.4	0.74343	0.2754	0.14966
336.8	0.74467	0.2754	0.14966
337.2	0.72738	0.29133	0.14966
337.6	0.7546	0.29395	0.14966
338	0.73466	0.29395	0.14966
338.4	0.72775	0.29395	0.12913
338.8	0.72863	0.29395	0.12913
339.2	0.73005	0.29395	0.12913
339.6	0.7392	0.27272	0.11182
340	0.7278	0.27272	0.10375
340.4	0.73658	0.27272	0.10256
340.8	0.75516	0.27272	0.10209
341.2	0.7531	0.26915	0.10209
341.6	0.76237	0.26915	0.09279
342	0.72777	0.26915	0.09279
342.4	0.72448	0.26915	0.09279
342.8	0.73612	0.26915	0.0862
343.2	0.73437	0.23592	0.08135
343.6	0.72125	0.29139	0.08135
344	0.72216	0.29139	0.08135
344.4	0.7313	0.29139	0.08135
344.8	0.69438	0.29139	0.07646
345.2	0.73036	0.29139	0.07646
345.6	0.71377	0.28211	0.07646
346	0.71033	0.28211	0.07304
346.4	0.70842	0.28211	0.07304
346.8	0.70799	0.27206	0.05983
347.2	0.69444	0.27206	0.06427
347.6	0.70882	0.27206	0.08676
348	0.70293	0.27206	0.08745
348.4	0.70193	0.27206	0.11154
348.8	0.72394	0.26148	0.11154
349.2	0.71266	0.26553	0.12851
349.6	0.70807	0.27797	0.12851
350	0.70884	0.27797	0.12851
350.4	0.71806	0.27797	0.15743
350.8	0.7061	0.27797	0.15743
351.2	0.70753	0.27797	0.16239
351.6	0.70118	0.25824	0.19509
352	0.70383	0.27591	0.19509
352.4	0.71618	0.27591	0.19509
352.8	0.71384	0.27591	0.19509
353.2	0.68904	0.27591	0.19509
353.6	0.68386	0.27591	0.18641
354	0.71477	0.27271	0.18641
354.4	0.69591	0.28845	0.18641
354.8	0.71617	0.30815	0.16827
355.2	0.73463	0.31668	0.16827
355.6	0.72345	0.34079	0.16827
356	0.69333	0.34079	0.16827
356.4	0.68746	0.34079	0.14067
356.8	0.70565	0.34079	0.12656
357.2	0.6862	0.35991	0.12656
357.6	0.68269	0.35991	0.12656
358	0.66569	0.35991	0.12656
358.4	0.67088	0.35991	0.12656
358.8	0.6675	0.35991	0.12058
359.2	0.65008	0.32759	0.12058
359.6	0.66849	0.32759	0.12058
360	0.6531	0.32759	0.10394
360.4	0.65036	0.30754	0.09466
360.8	0.66633	0.36298	0.06923
361.2	0.67284	0.36298	0.06701
361.6	0.66247	0.36298	0.06087
362	0.65296	0.36298	0.06087
362.4	0.65615	0.36298	0.06087
362.8	0.63237	0.30251	0.0605
363.2	0.64656	0.30251	0.0605
363.6	0.65055	0.30251	0.0605
364	0.64753	0.30251	0.0605
364.4	0.63867	0.30251	0.0605
364.8	0.66133	0.29087	0.05913
365.2	0.67719	0.3157	0.05913
365.6	0.66131	0.3157	0.05913
366	0.6845	0.3157	0.03226
366.4	0.66312	0.3157	0.03226
366.8	0.66125	0.3157	0.09756
367.2	0.68574	0.28529	0.09756
367.6	0.66103	0.28529	0.09756
368	0.66568	0.27737	0.09756
368.4	0.6583	0.27573	0.09756
368.8	0.68134	0.27573	0.07981
369.2	0.66902	0.27573	0.07981
369.6	0.67898	0.30051	0.07981
370	0.67739	0.30051	0.0421
370.4	0.65613	0.30051	0.03664
370.8	0.66023	0.30051	0.03664
371.2	0.66738	0.30051	0.04453
371.6	0.66342	0.28629	0.04453
372	0.65847	0.28629	0.06986
372.4	0.65585	0.28847	0.08215
372.8	0.65751	0.28847	0.10396
373.2	0.67351	0.28847	0.10396
373.6	0.64056	0.28847	0.10396
374	0.63852	0.28847	0.10396
374.4	0.62775	0.27936	0.10396
374.8	0.6304	0.27073	0.09093
375.2	0.65547	0.28997	0.09093
375.6	0.63362	0.28997	0.09093
376	0.62854	0.28997	0.07161
376.4	0.62862	0.28997	0.07161
376.8	0.65091	0.28997	0.07161
377.2	0.6283	0.25826	0.0664
377.6	0.64256	0.25826	0.0664
378	0.63199	0.25826	0.06819
378.4	0.6273	0.25783	0.08629
378.8	0.62492	0.25783	0.08629
379.2	0.66119	0.28514	0.08629
379.6	0.63988	0.28514	0.08629
380	0.6283	0.28514	0.08629
380.4	0.63086	0.28514	0.07772
380.8	0.62533	0.28514	0.07772
381.2	0.62557	0.26631	0.07772
381.6	0.62562	0.27134	0.07772
382	0.61579	0.27134	0.07746
382.4	0.62443	0.27134	0.07746
382.8	0.59947	0.27134	0.07746
383.2	0.60349	0.27134	0.06914
383.6	0.60208	0.27172	0.08249
384	0.59217	0.27172	0.09352
384.4	0.62042	0.27172	0.09352
384.8	0.61239	0.27172	0.09352
385.2	0.62389	0.27172	0.11322
385.6	0.61681	0.26595	0.11322
386	0.62538	0.26595	0.11532
386.4	0.59235	0.26595	0.12733
386.8	0.61238	0.26941	0.12733
387.2	0.62416	0.26941	0.12733
387.6	0.62506	0.27219	0.12733
388	0.6191	0.27219	0.12733
388.4	0.60839	0.27219	0.1221
388.8	0.61376	0.27219	0.11958
389.2	0.61221	0.27219	0.11958
389.6	0.5933	0.27216	0.10624
390	0.60633	0.27216	0.10624
390.4	0.59849	0.31705	0.10624
390.8	0.57165	0.31705	0.10367
391.2	0.60463	0.31705	0.10367
391.6	0.5881	0.31705	0.10367
392	0.57618	0.31705	0.09401
392.4	0.58615	0.26901	0.08448
392.8	0.60444	0.26901	0.08448
393.2	0.60629	0.29088	0.08448
393.6	0.59701	0.29088	0.08448
394	0.61456	0.31229	0.07387
394.4	0.62486	0.31229	0.06003
394.8	0.60742	0.31229	0.04263
395.2	0.61396	0.31229	0.04263
395.6	0.61667	0.31229	0.04263
396	0.61023	0.29407	0.02562
396.4	0.62456	0.29407	0.04109
396.8	0.62903	0.29407	0.05205
397.2	0.62989	0.28895	0.05205
397.6	0.6479	0.26973	0.05205
398	0.62681	0.26973	0.05205
398.4	0.63756	0.25642	0.05205
398.8	0.61556	0.25767	0.03611
399.2	0.61252	0.2591	0.01792
399.6	0.63722	0.26048	0.01792
400	0.61393	0.26048	0.02071
400.4	0.62371	0.26048	0.02071
400.8	0.62638	0.26048	0.02071
401.2	0.62193	0.26048	0.02071
401.6	0.63658	0.25002	0.02071
402	0.6294	0.25793	0.01444
402.4	0.60826	0.25793	0.01898
402.8	0.63824	0.25793	0.01898
403.2	0.63011	0.25793	0.01898
403.6	0.61009	0.25793	0.02422
404	0.62299	0.25328	0.02483
404.4	0.62949	0.25328	0.02483
404.8	0.62648	0.25328	0.02483
405.2	0.63116	0.25328	0.04604
405.6	0.64038	0.25832	0.04604
406	0.63835	0.28234	0.04604
406.4	0.61737	0.28234	0.04604
406.8	0.63718	0.28234	0.04964
407.2	0.6364	0.28234	0.06646
407.6	0.63112	0.28234	0.06646
408	0.63619	0.27818	0.07256
408.4	0.60651	0.27818	0.07256
408.8	0.61817	0.29769	0.07256
409.2	0.60881	0.29769	0.07256
409.6	0.58949	0.29769	0.07256
410	0.60066	0.29769	0.06259
410.4	0.60165	0.30388	0.06259
410.8	0.61696	0.30388	0.06259
411.2	0.60363	0.33746	0.06259
411.6	0.60823	0.33746	0.06872
412	0.60785	0.33746	0.06872
412.4	0.60228	0.33746	0.06872
412.8	0.59755	0.33746	0.08534
413.2	0.601	0.31832	0.08534
413.6	0.60191	0.34826	0.08649
414	0.60109	0.34826	0.08649
414.4	0.62434	0.34826	0.08649
414.8	0.60693	0.34826	0.08649
415.2	0.63797	0.34826	0.08649
415.6	0.60159	0.29484	0.08603
416	0.60869	0.30742	0.08603
416.4	0.60021	0.30742	0.08603
416.8	0.5727	0.34467	0.08603
417.2	0.58338	0.34467	0.10526
417.6	0.6007	0.34467	0.10526
418	0.5919	0.34467	0.10526
418.4	0.59934	0.34467	0.10526
418.8	0.60413	0.33378	0.10526
419.2	0.60438	0.31064	0.09669
419.6	0.62041	0.30878	0.09669
420	0.60012	0.30878	0.09669
420.4	0.58526	0.30878	0.09669
420.8	0.60334	0.30878	0.07263
421.2	0.59906	0.30878	0.07263
421.6	0.58948	0.30422	0.07263
422	0.58485	0.28888	0.06645
422.4	0.57617	0.31698	0.06645
422.8	0.5857	0.31698	0.06645
423.2	0.58024	0.31698	0.06645
423.6	0.58626	0.31698	0.06645
424	0.59222	0.31698	0.0559
424.4	0.59271	0.298	0.03533
424.8	0.58248	0.31949	0.03533
425.2	0.58826	0.35945	0.03533
425.6	0.60039	0.35945	0.02875
426	0.60979	0.35945	-0.00033845
426.4	0.57768	0.35945	0.00222
426.8	0.58881	0.37585	0.00859
427.2	0.60238	0.37585	0.00859
427.6	0.58829	0.37585	0.00859
428	0.6074	0.37585	0.00859
428.4	0.57419	0.37585	0.00859
428.8	0.5814	0.35069	0.01686
429.2	0.59038	0.35069	0.01686
429.6	0.59863	0.3619	0.01686
430	0.5672	0.3619	0.01686
430.4	0.56125	0.3619	0.01686
430.8	0.56806	0.3619	0.01412
431.2	0.58374	0.3619	0.06252
431.6	0.56543	0.33976	0.06252
432	0.55937	0.33976	0.06252
432.4	0.57862	0.33976	0.06252
432.8	0.57797	0.31733	0.06252
433.2	0.57983	0.31733	0.05772
433.6	0.59043	0.31429	0.07307
434	0.58284	0.31429	0.0907
434.4	0.59788	0.31477	0.0907
434.8	0.57721	0.31477	0.0907
435.2	0.57943	0.31477	0.107
435.6	0.56691	0.31477	0.11063
436	0.56951	0.31477	0.11063
436.4	0.58221	0.30709	0.11063
436.8	0.5797	0.30709	0.11063
437.2	0.58311	0.30709	0.11063
437.6	0.57193	0.36827	0.09109
438	0.60091	0.36827	0.09109
438.4	0.59429	0.36827	0.09109
438.8	0.58924	0.36827	0.09109
439.2	0.58171	0.36827	0.08348
439.6	0.59826	0.3648	0.08882
440	0.60112	0.32601	0.08882
440.4	0.60277	0.35344	0.08882
440.8	0.59162	0.35344	0.08882
441.2	0.58008	0.35344	0.08882
441.6	0.58547	0.35486	0.04715
442	0.5724	0.35486	0.04715
442.4	0.57443	0.35486	0.04715
442.8	0.60082	0.35486	0.04715
443.2	0.57957	0.36081	0.04715
443.6	0.57276	0.36081	0.04662
444	0.56769	0.36081	0.04662
444.4	0.56049	0.36081	0.04662
444.8	0.55921	0.36081	0.04662
445.2	0.54517	0.34755	0.04662
445.6	0.5332	0.36792	0.01862
446	0.54687	0.38682	0.02372
446.4	0.54736	0.38682	0.02372
446.8	0.5383	0.38682	0.02372
447.2	0.53675	0.38915	0.02372
447.6	0.54462	0.4087	0.02372
448	0.53641	0.4087	0.01977
448.4	0.51327	0.4087	0.01465
448.8	0.51746	0.4087	0.01311
449.2	0.53367	0.4087	0.02279
449.6	0.52823	0.4029	0.02279
450	0.54921	0.41704	0.02279
450.4	0.55257	0.41704	0.02279
450.8	0.54674	0.41704	0.05014
451.2	0.54671	0.41704	0.05014
451.6	0.53382	0.41704	0.05014
452	0.53007	0.40047	0.05014
452.4	0.5452	0.40047	0.05345
452.8	0.53616	0.40047	0.05345
453.2	0.52778	0.39888	0.05345
453.6	0.54355	0.39888	0.05345
454	0.53277	0.38271	0.05345
454.4	0.54312	0.38109	0.0182
454.8	0.52473	0.38109	0.02988
455.2	0.54706	0.36366	0.02988
455.6	0.53869	0.3522	0.03038
456	0.51973	0.34568	0.04936
456.4	0.52478	0.32221	0.04936
456.8	0.54236	0.31193	0.04936
457.2	0.53242	0.31193	0.04936
457.6	0.51934	0.31193	0.04936
458	0.52342	0.27688	0.04085
458.4	0.54791	0.27688	0.03679
458.8	0.51006	0.28303	0.03998
459.2	0.52013	0.30529	0.03998
459.6	0.53175	0.30529	0.03998
460	0.51239	0.30529	0.03998
460.4	0.52537	0.30529	0.03998
460.8	0.53453	0.30529	0.03501
461.2	0.52976	0.29874	0.03501
461.6	0.53302	0.29874	0.03501
462	0.53019	0.27193	0.03162
462.4	0.53113	0.27193	0.02938
462.8	0.5285	0.29498	0.02938
463.2	0.54015	0.29498	0.01247
463.6	0.55281	0.29498	0.01247
464	0.53022	0.29498	-0.00988
464.4	0.53217	0.29498	0.00113
464.8	0.53279	0.27169	0.00113
465.2	0.52316	0.27169	0.00113
465.6	0.51698	0.25918	0.00113
466	0.52087	0.3058	0.01298
466.4	0.50013	0.31179	0.01298
466.8	0.5208	0.34619	0.02726
467.2	0.51718	0.34619	0.02726
467.6	0.50281	0.34619	0.04165
468	0.52827	0.34619	0.04165
468.4	0.51972	0.34619	0.04165
468.8	0.5113	0.29436	0.04165
469.2	0.51266	0.31672	0.04967
469.6	0.52083	0.34538	0.04967
470	0.51338	0.34538	0.04967
470.4	0.51228	0.34538	0.04967
470.8	0.49862	0.34538	0.07513
471.2	0.50251	0.37291	0.07513
471.6	0.51716	0.37291	0.07513
472	0.50889	0.37291	0.07513
472.4	0.52208	0.37291	0.07513
472.8	0.50975	0.37291	0.06851
473.2	0.50402	0.37596	0.06653
473.6	0.51649	0.37596	0.06653
474	0.51545	0.37596	0.06653
474.4	0.51504	0.37596	0.05833
474.8	0.50543	0.37596	0.0662
475.2	0.51187	0.32989	0.0662
475.6	0.51344	0.32721	0.0662
476	0.51709	0.33475	0.0662
476.4	0.52827	0.33475	0.0662
476.8	0.51902	0.33475	0.05208
477.2	0.52217	0.33475	0.05208
477.6	0.51214	0.34489	0.05208
478	0.51039	0.34489	0.03429
478.4	0.5267	0.35588	0.04685
478.8	0.53452	0.35588	0.04685
479.2	0.52938	0.35588	0.04685
479.6	0.54776	0.35588	0.04685
480	0.52705	0.35588	0.04685
480.4	0.54371	0.34751	0.04626
480.8	0.54639	0.34751	0.05106
481.2	0.5213	0.32475	0.05106
481.6	0.53883	0.32475	0.05106
482	0.54192	0.29979	0.05106
482.4	0.53399	0.29979	0.05106
482.8	0.51708	0.29979	0.04431
483.2	0.55472	0.279	0.02937
483.6	0.54293	0.279	0.02749
484	0.51266	0.279	0.02749
484.4	0.52347	0.279	0.02749
484.8	0.52811	0.29147	0.02749
485.2	0.52582	0.29147	0.0261
485.6	0.50755	0.29147	0.0261
486	0.51149	0.29147	0.0261
486.4	0.51332	0.29147	0.01952
486.8	0.52362	0.29893	0.01112
487.2	0.5202	0.30022	-0.00673
487.6	0.49031	0.34872	-0.00673
488	0.52834	0.34872	-0.00673
488.4	0.50304	0.34872	-0.00673
488.8	0.49574	0.34872	-0.01129
489.2	0.48788	0.34872	0.000836231
489.6	0.48204	0.37961	0.03194
490	0.50716	0.37961	0.03194
490.4	0.50456	0.37961	0.03194
490.8	0.49065	0.37961	0.03194
491.2	0.49461	0.37961	0.03907
491.6	0.50111	0.38756	0.03907
492	0.49487	0.38756	0.03907
492.4	0.50462	0.38756	0.03907
492.8	0.50512	0.39008	0.03907
493.2	0.49819	0.39008	0.00647
493.6	0.51088	0.39008	0.01143
494	0.49121	0.39008	0.01485
494.4	0.49791	0.39008	0.04031
494.8	0.50119	0.33787	0.04031
495.2	0.51569	0.33671	0.04031
495.6	0.48286	0.33671	0.05362
496	0.48696	0.33319	0.05362
496.4	0.48931	0.33319	0.05362
496.8	0.48033	0.33319	0.06248
497.2	0.48838	0.33319	0.06248
497.6	0.50818	0.29461	0.07338
498	0.4912	0.29461	0.07338
498.4	0.49867	0.28508	0.07338
498.8	0.48546	0.28791	0.07338
499.2	0.48692	0.28791	0.07338
499.6	0.48523	0.28791	0.06074
500	0.50498	0.28791	0.06074
500.4	0.50596	0.28791	0.06074
500.8	0.49506	0.28482	0.06074
501.2	0.48244	0.28482	0.06074
501.6	0.49167	0.28482	0.0579
502	0.48619	0.28482	0.0579
502.4	0.48975	0.27203	0.0579
502.8	0.49496	0.27203	0.0579
503.2	0.47806	0.27203	0.08715
503.6	0.4747	0.27203	0.08715
504	0.48165	0.32061	0.08715
504.4	0.47597	0.32061	0.08715
504.8	0.52317	0.32061	0.08715
505.2	0.47658	0.32061	0.08025
505.6	0.46921	0.32061	0.08025
506	0.49403	0.30762	0.10003
506.4	0.48497	0.30762	0.10003
506.8	0.4898	0.30762	0.10003
507.2	0.48199	0.30762	0.10003
507.6	0.47154	0.31111	0.10003
508	0.47461	0.32451	0.06216
508.4	0.46476	0.32958	0.03626
508.8	0.4577	0.32958	0.03904
509.2	0.48937	0.32958	0.03904
509.6	0.47131	0.32958	0.03904
510	0.48781	0.32958	0.04793
510.4	0.45878	0.3148	0.04793
510.8	0.47916	0.3148	0.04793
511.2	0.48054	0.31719	0.04793
511.6	0.48335	0.31719	0.04793
512	0.46093	0.31719	0.04691
512.4	0.46965	0.31719	0.05207
512.8	0.44678	0.31719	0.05207
513.2	0.45058	0.27253	0.05207
513.6	0.45076	0.33112	0.05207
514	0.45995	0.33112	0.05207
514.4	0.44025	0.33112	0.02072
514.8	0.43598	0.33112	0.02072
515.2	0.437	0.33112	0.01892
515.6	0.43128	0.35297	0.01892
516	0.43169	0.35297	0.01892
516.4	0.45356	0.35393	0.01533
516.8	0.44393	0.35393	0.01533
517.2	0.47592	0.35393	0.01533
517.6	0.45116	0.35393	0.00694
518	0.4829	0.35393	0.00713
518.4	0.45324	0.35067	0.00713
518.8	0.4678	0.31517	0.00713
519.2	0.45882	0.31517	0.02451
519.6	0.45286	0.29972	0.02451
520	0.47321	0.29557	0.02451
520.4	0.44117	0.33072	0.02451
520.8	0.45686	0.33224	0.03328
521.2	0.45473	0.33224	0.03328
521.6	0.4557	0.33224	0.03328
522	0.47222	0.33224	0.03328
522.4	0.46476	0.33224	0.03328
522.8	0.47198	0.28872	0.04987
523.2	0.4421	0.28545	0.04987
523.6	0.47631	0.28545	0.04987
524	0.47597	0.28545	0.04987
524.4	0.47347	0.28545	0.04987
524.8	0.45548	0.28801	0.03925
525.2	0.45662	0.31591	0.03925
525.6	0.46613	0.31591	0.03925
526	0.46887	0.31591	0.03925
526.4	0.4759	0.31591	0.02562
526.8	0.48344	0.31591	0.02562
527.2	0.49328	0.30271	0.02562
527.6	0.47779	0.30271	0.02562
528	0.45957	0.30271	0.02562
528.4	0.47113	0.31121	0.02379
528.8	0.45861	0.31121	0.02379
529.2	0.47217	0.31121	0.02379
529.6	0.46119	0.31121	0.03665
530	0.46169	0.31121	0.04812
530.4	0.44849	0.27453	0.04812
530.8	0.46368	0.27453	0.04812
531.2	0.44761	0.27453	0.04812
531.6	0.46678	0.27453	0.04812
532	0.47235	0.27453	0.04185
532.4	0.45894	0.27406	0.04185
532.8	0.42591	0.34773	0.04185
533.2	0.43484	0.34773	0.04185
533.6	0.44258	0.34773	0.02209
534	0.4484	0.34773	0.02209
534.4	0.43685	0.34773	0.03231
534.8	0.42182	0.32855	0.03231
535.2	0.44471	0.32855	0.03231
535.6	0.43979	0.32855	0.03231
536	0.40796	0.32855	0.03231
536.4	0.41265	0.32855	0.02872
536.8	0.43928	0.30424	0.02872
537.2	0.44045	0.31533	0.0382
537.6	0.44386	0.31533	0.0382
538	0.43759	0.31533	0.0382
538.4	0.42797	0.31533	0.0382
538.8	0.43109	0.36946	0.0382
539.2	0.42901	0.36946	0.01935
539.6	0.41744	0.36946	0.01935
540	0.43162	0.37176	0.04156
540.4	0.43088	0.37176	0.08114
540.8	0.43085	0.37176	0.08114
541.2	0.42402	0.37176	0.08114
541.6	0.42528	0.37176	0.08114
542	0.4358	0.37904	0.08114
542.4	0.4322	0.38224	0.07284
542.8	0.4459	0.44316	0.07284
543.2	0.42208	0.45592	0.07814
543.6	0.4362	0.45592	0.07814
544	0.43662	0.45592	0.07962
544.4	0.43137	0.45592	0.07962
544.8	0.40662	0.45592	0.07962
545.2	0.41459	0.39797	0.07962
545.6	0.42456	0.36755	0.07962
546	0.43473	0.36755	0.0787
546.4	0.427	0.38268	0.0787
546.8	0.42275	0.38268	0.0787
547.2	0.42985	0.38268	0.0787
547.6	0.4213	0.38268	0.0787
548	0.42525	0.38268	0.06736
548.4	0.40613	0.34971	0.06736
548.8	0.43843	0.34971	0.06736
549.2	0.43797	0.348	0.06736
549.6	0.41701	0.348	0.06736
550	0.42456	0.36371	0.0651
550.4	0.41278	0.36371	0.03206
550.8	0.41804	0.36371	0.03136
551.2	0.43766	0.36371	0.03136
551.6	0.41909	0.36371	0.03136
552	0.42322	0.36233	0.03024
552.4	0.41163	0.36233	0.02392
552.8	0.41884	0.36233	0.01815
553.2	0.41861	0.37901	0.01827
553.6	0.42852	0.37901	0.04553
554	0.44092	0.37901	0.07265
554.4	0.42796	0.38891	0.07265
554.8	0.43551	0.38891	0.07265
555.2	0.42152	0.38891	0.07265
555.6	0.43882	0.38891	0.07265
556	0.41372	0.38891	0.06206
556.4	0.40759	0.38057	0.06206
556.8	0.41448	0.38624	0.07328
557.2	0.41733	0.38624	0.09326
557.6	0.41121	0.38624	0.09326
558	0.418	0.38624	0.09326
558.4	0.39695	0.38624	0.09326
558.8	0.39393	0.39068	0.09326
559.2	0.39977	0.39068	0.07748
559.6	0.36736	0.39068	0.07748
560	0.38407	0.39705	0.10541
560.4	0.37713	0.39705	0.10541
560.8	0.40785	0.39705	0.10541
561.2	0.41019	0.39705	0.10541
561.6	0.40492	0.39705	0.10541
562	0.38963	0.37435	0.09829
562.4	0.37002	0.37435	0.09829
562.8	0.38152	0.37435	0.09829
563.2	0.36978	0.34343	0.10144
563.6	0.38901	0.34343	0.10144
564	0.39517	0.36939	0.10144
564.4	0.37788	0.36939	0.10144
564.8	0.37614	0.36939	0.10144
565.2	0.3948	0.36939	0.09984
565.6	0.39747	0.36939	0.097
566	0.37898	0.34708	0.097
566.4	0.3982	0.34259	0.097
566.8	0.40475	0.34259	0.097
567.2	0.39666	0.34259	0.05994
567.6	0.39148	0.34259	0.05994
568	0.38033	0.34259	0.05091
568.4	0.39272	0.32347	0.05091
568.8	0.39889	0.28893	0.05091
569.2	0.40034	0.273	0.05091
569.6	0.38393	0.28245	0.0456
570	0.41192	0.28245	0.0456
570.4	0.40323	0.31654	0.0456
570.8	0.40728	0.31654	0.00866
571.2	0.39929	0.31654	0.00866
571.6	0.42149	0.31654	-7.98147e-06
572	0.39784	0.31654	-0.01824
572.4	0.39828	0.25498	0.00348
572.8	0.39435	0.25994	0.00348
573.2	0.38021	0.25994	0.00348
573.6	0.39496	0.30111	0.00348
574	0.39998	0.30111	0.00348
574.4	0.40334	0.30111	0.0009501
574.8	0.42224	0.30111	0.0009501
575.2	0.40384	0.30111	0.0009501
575.6	0.40964	0.26657	0.01105
576	0.4094	0.26657	0.01105
576.4	0.42044	0.26657	0.02187
576.8	0.41161	0.32713	0.02794
577.2	0.41335	0.32713	0.06321
577.6	0.42254	0.32713	0.06321
578	0.42202	0.32713	0.06321
578.4	0.39813	0.32713	0.06321
578.8	0.41588	0.32205	0.06321
579.2	0.42533	0.32205	-0.00322
579.6	0.40142	0.32333	-0.00322
580	0.42046	0.33499	-0.00374
580.4	0.40972	0.33541	-0.01511
580.8	0.41891	0.3762	-0.01043
581.2	0.42955	0.3762	-0.01043
581.6	0.43431	0.40561	-0.01043
582	0.4185	0.40561	-0.01043
582.4	0.41824	0.40561	-0.01043
582.8	0.42525	0.40561	-0.01812
583.2	0.42086	0.40561	-0.02939
583.6	0.40829	0.38561	-0.01126
584	0.42153	0.38561	-0.01126
584.4	0.41285	0.39035	-0.01126
584.8	0.41116	0.39035	-0.01126
585.2	0.41458	0.39035	-0.01126
585.6	0.4169	0.39035	-0.02216
586	0.41056	0.39035	-0.02216
586.4	0.42045	0.38576	-0.02476
586.8	0.39704	0.38576	-0.02476
587.2	0.41929	0.39164	-0.02174
587.6	0.42742	0.39164	-0.02174
588	0.4057	0.41237	-0.01806
588.4	0.39161	0.41237	-0.01806
588.8	0.39129	0.41237	-0.01806
589.2	0.39799	0.41237	-0.01806
589.6	0.38997	0.41237	-0.01806
590	0.39018	0.44629	-0.02951
590.4	0.36918	0.44629	-0.02481
590.8	0.37995	0.44629	-0.02481
591.2	0.35348	0.44629	-0.0194
591.6	0.38089	0.44629	-0.0194
592	0.36981	0.42413	-0.0105
592.4	0.35631	0.44222	0.00136
592.8	0.36239	0.44222	0.00136
593.2	0.3608	0.47764	0.00136
593.6	0.36157	0.47764	0.0076
594	0.35922	0.47764	0.04636
594.4	0.35043	0.47764	0.04636
594.8	0.35361	0.47764	0.04636
595.2	0.34758	0.45049	0.04636
595.6	0.36394	0.45049	0.04636
596	0.35505	0.45049	0.01834
596.4	0.3633	0.45049	0.01834
596.8	0.36906	0.44029	0.01834
597.2	0.37116	0.42499	-0.00713
597.6	0.36718	0.42045	-0.00713
598	0.34802	0.42045	-0.00713
598.4	0.36775	0.42045	-0.01143
598.8	0.3552	0.39056	-0.01281
599.2	0.35598	0.39056	-0.01281
599.6	0.3492	0.3869	-0.00607
600	0.32652	0.38167	-0.00607
600.4	0.34863	0.38167	-0.00607
600.8	0.35412	0.38167	-0.00607
601.2	0.36157	0.35687	-0.00607
601.6	0.37949	0.35687	-0.00708
602	0.37131	0.35687	-0.00636
602.4	0.36308	0.29977	-0.00346
602.8	0.38318	0.33197	-0.00346
603.2	0.39541	0.33197	-0.00346
603.6	0.36545	0.33197	-0.00346
604	0.37006	0.33197	-0.00346
604.4	0.39892	0.33467	-0.00845
604.8	0.37423	0.33467	0.03697
605.2	0.38964	0.33467	0.03697
605.6	0.36448	0.33467	0.03697
606	0.38469	0.33467	0.03697
606.4	0.38032	0.30554	0.03697
606.8	0.359	0.30775	0.000135325
607.2	0.38183	0.30775	0.000135325
607.6	0.38033	0.30924	0.00154
608	0.37135	0.30924	0.00154
608.4	0.36816	0.30924	0.00154
608.8	0.3555	0.32201	0.00154
609.2	0.37113	0.32201	0.01529
609.6	0.35384	0.32201	0.01529
610	0.36022	0.33858	0.01529
610.4	0.3379	0.33858	0.01529
610.8	0.38937	0.33858	0.01529
611.2	0.39055	0.36007	0.01036
611.6	0.37988	0.36007	0.01036
612	0.37232	0.36007	0.01036
612.4	0.36686	0.36007	0.01036
612.8	0.3863	0.36007	0.01125
613.2	0.36397	0.32897	0.01125
613.6	0.35416	0.30559	0.01125
614	0.36967	0.30559	0.01125
614.4	0.38062	0.30559	0.01125
614.8	0.37627	0.30209	0.00968
615.2	0.36415	0.30209	0.00968
615.6	0.3648	0.31422	-0.01747
616	0.3813	0.31422	-0.01772
616.4	0.37288	0.32028	-0.01239
616.8	0.39755	0.32028	-0.01239
617.2	0.3876	0.32028	-0.00456
617.6	0.38621	0.32028	0.00874
618	0.3854	0.32028	0.00874
618.4	0.37838	0.32009	0.00874
618.8	0.40892	0.32009	0.00874
619.2	0.40329	0.33162	0.00874
619.6	0.38347	0.34332	-0.00134
620	0.38434	0.35096	-0.00134
620.4	0.37869	0.3579	-0.02602
620.8	0.37294	0.35937	-0.04375
621.2	0.38182	0.35937	-0.03651
621.6	0.3696	0.35937	-0.02236
622	0.35563	0.38157	-0.01792
622.4	0.36452	0.38157	-0.00378
622.8	0.3893	0.38603	-0.00068221
623.2	0.36777	0.38603	-0.00068221
623.6	0.36254	0.38603	-0.00068221
624	0.36679	0.38603	-0.00068221
624.4	0.37318	0.38603	-0.00068221
624.8	0.35721	0.41357	0.02441
625.2	0.35893	0.41357	0.02441
625.6	0.35931	0.41357	0.02441
626	0.36137	0.41357	0.02851
626.4	0.34241	0.41357	0.03694
626.8	0.34399	0.38231	0.03694
627.2	0.34961	0.38231	0.04132
627.6	0.35553	0.38231	0.05318
628	0.34923	0.38231	0.05318
628.4	0.36638	0.38116	0.05318
628.8	0.35773	0.38116	0.05318
629.2	0.36729	0.38116	0.05318
629.6	0.33732	0.38116	0.04305
630	0.35919	0.36184	0.04132
630.4	0.36304	0.35008	0.04132
630.8	0.35577	0.35008	0.04132
631.2	0.34782	0.33193	0.00516
631.6	0.34938	0.33193	0.00516
632	0.36647	0.33193	-0.02905
632.4	0.35366	0.36795	-0.02905
632.8	0.34057	0.36795	-0.0269
633.2	0.34998	0.36795	-0.0269
633.6	0.34819	0.36795	-0.0269
634	0.34491	0.36795	-0.0269
634.4	0.34442	0.35428	-0.0269
634.8	0.34788	0.35428	-0.02981
635.2	0.3334	0.35428	-0.02981
635.6	0.34319	0.32934	-0.03875
636	0.36225	0.32934	-0.02858
636.4	0.33656	0.32934	-0.02858
636.8	0.35989	0.32934	-0.01108
637.2	0.37244	0.31134	-0.01108
637.6	0.34555	0.31134	-0.01108
638	0.35276	0.31066	-0.00636
638.4	0.34583	0.27149	-0.00636
638.8	0.34093	0.27149	-0.00636
639.2	0.34347	0.27149	-0.00636
639.6	0.31537	0.29874	-0.00636
640	0.34876	0.31115	-0.01241
640.4	0.33557	0.31468	-0.01241
640.8	0.35554	0.3283	-0.00976
641.2	0.33239	0.36837	-0.00166
641.6	0.32466	0.36837	-0.00166
642	0.35574	0.36837	-0.00166
642.4	0.34015	0.36837	-0.00166
642.8	0.34235	0.36837	0.00269
643.2	0.34205	0.35265	0.00269
643.6	0.36248	0.35265	0.00347
644	0.357	0.35265	0.02078
644.4	0.34778	0.38677	0.02078
644.8	0.33028	0.38677	0.02078
645.2	0.34931	0.38677	0.02078
645.6	0.34849	0.38677	0.02264
646	0.32261	0.38677	0.02264
646.4	0.34193	0.3567	0.07813
646.8	0.3541	0.34991	0.07813
647.2	0.32256	0.35015	0.07813
647.6	0.33308	0.35015	0.07813
648	0.3433	0.37355	0.07813
648.4	0.35604	0.40835	0.05362
648.8	0.33489	0.40835	0.05362
649.2	0.34512	0.40835	0.05622
649.6	0.34521	0.40835	0.05622
650	0.34113	0.40835	0.05622
650.4	0.33369	0.37438	0.0626
650.8	0.34812	0.37438	0.08265
651.2	0.33877	0.37438	0.08265
651.6	0.35084	0.3678	0.08265
652	0.34846	0.3429	0.08265
652.4	0.32591	0.3429	0.08265
652.8	0.33834	0.31738	0.08068
653.2	0.35281	0.31738	0.08068
653.6	0.35509	0.31999	0.07796
654	0.31883	0.31999	0.07645
654.4	0.32	0.31999	0.07645
654.8	0.329	0.31999	0.07416
655.2	0.31977	0.31999	0.07416
655.6	0.3257	0.30102	0.07416
656	0.33678	0.30102	0.07416
656.4	0.33875	0.28225	0.06552
656.8	0.32926	0.29289	0.06552
657.2	0.32183	0.32353	0.06552
657.6	0.32112	0.33575	0.06552
658	0.33996	0.33575	0.06552
658.4	0.34063	0.33575	0.05605
658.8	0.32332	0.37338	0.05605
659.2	0.33413	0.37338	0.05605
659.6	0.32407	0.37338	0.05605
660	0.34231	0.37338	0.05605
660.4	0.3151	0.37338	0.04155
660.8	0.31904	0.3523	0.03536
661.2	0.32605	0.3523	0.03536
661.6	0.31775	0.3523	0.03536
662	0.31015	0.35748	0.03048
662.4	0.28227	0.39176	0.03048
662.8	0.30208	0.39176	0.02585
663.2	0.32067	0.39176	0.02305
663.6	0.30749	0.39176	0.02305
664	0.29157	0.39176	0.02305
664.4	0.31449	0.38551	0.01909
664.8	0.29597	0.3765	0.02171
665.2	0.319	0.3765	0.02171
665.6	0.31259	0.3765	0.02171
666	0.29572	0.37738	0.02171
666.4	0.30363	0.37738	0.02171
666.8	0.31341	0.37738	0.01266
667.2	0.32983	0.37738	-0.01063
667.6	0.29922	0.37738	0.00332
668	0.30627	0.37221	0.00332
668.4	0.31183	0.37221	0.03515
668.8	0.28233	0.34258	0.03515
669.2	0.30913	0.38985	0.03515
669.6	0.29907	0.38985	0.03515
670	0.32158	0.38985	0.03515
670.4	0.29285	0.38985	0.0271
670.8	0.29648	0.38985	0.0271
671.2	0.29358	0.3561	0.05166
671.6	0.29924	0.34023	0.05166
672	0.31843	0.3553	0.05946
672.4	0.30855	0.3553	0.05946
672.8	0.29467	0.3553	0.05946
673.2	0.29095	0.3553	0.05946
673.6	0.30866	0.3553	0.05946
674	0.31374	0.34005	0.02775
674.4	0.30625	0.34005	0.02775
674.8	0.31074	0.33196	0.02775
675.2	0.31319	0.35685	0.03924
675.6	0.30889	0.35685	0.03924
676	0.33099	0.35685	0.05458
676.4	0.32468	0.35685	0.05458
676.8	0.32589	0.35685	0.05458
677.2	0.32166	0.31362	0.06839
677.6	0.31789	0.30152	0.06839
678	0.31498	0.28846	0.0914
678.4	0.32937	0.29315	0.0914
678.8	0.2862	0.29369	0.0914
679.2	0.30375	0.33248	0.0914
679.6	0.29167	0.33248	0.0914
680	0.31473	0.33248	0.08601
680.4	0.30974	0.33248	0.08601
680.8	0.32938	0.33248	0.08601
681.2	0.31763	0.30029	0.06501
681.6	0.32006	0.28069	0.06501
682	0.31802	0.28069	0.05734
682.4	0.32022	0.28069	0.05734
682.8	0.31673	0.26093	0.05734
683.2	0.30659	0.26774	0.05734
683.6	0.29802	0.26774	0.04272
684	0.31408	0.26774	0.03712
684.4	0.30556	0.26774	0.02698
684.8	0.29828	0.26774	0.02698
685.2	0.28933	0.26423	0.01754
685.6	0.29919	0.26423	-0.00307
686	0.29064	0.28351	-0.00826
686.4	0.29016	0.28351	-0.00826
686.8	0.29805	0.29485	-0.00826
687.2	0.28466	0.29485	-0.02118
687.6	0.30715	0.29485	-0.02118
688	0.28803	0.29485	-0.02118
688.4	0.29464	0.29485	0.00162
688.8	0.29943	0.28268	0.00162
689.2	0.29006	0.28268	0.00162
689.6	0.28515	0.28268	0.00162
690	0.3142	0.28268	0.00162
690.4	0.31835	0.28268	-0.01045
690.8	0.28221	0.26836	-0.0029
691.2	0.29228	0.26801	-0.0029
691.6	0.28686	0.26801	0.000198831
692	0.31225	0.26801	0.000198831
692.4	0.30858	0.25817	0.000198831
692.8	0.30227	0.25817	0.000198831
693.2	0.31275	0.27225	0.00463
693.6	0.29286	0.27225	0.00463
694	0.30655	0.27225	0.01301
694.4	0.29005	0.30023	0.01301
694.8	0.30502	0.30023	0.01544
695.2	0.30408	0.30023	0.04508
695.6	0.31936	0.30023	0.04508
696	0.31025	0.3085	0.04508
696.4	0.29157	0.32156	0.04569
696.8	0.29307	0.3241	0.04569
697.2	0.30941	0.3241	0.04569
697.6	0.29761	0.3241	0.04569
698	0.30193	0.3241	0.04569
698.4	0.27823	0.3241	0.03794
698.8	0.28549	0.31366	0.05138
699.2	0.29369	0.31366	0.05138
699.6	0.27463	0.31366	0.05138
700	0.29165	0.33762	0.05138
700.4	0.2895	0.33762	0.05138
700.8	0.27557	0.33959	0.01015
701.2	0.28885	0.37918	0.01015
701.6	0.28063	0.37918	0.01015
702	0.29188	0.37918	-0.0103
702.4	0.29008	0.37918	-0.01142
702.8	0.27678	0.37918	-0.01142
703.2	0.29682	0.37814	-0.01142
703.6	0.28646	0.37814	-0.02107
704	0.2793	0.3826	0.0236
704.4	0.28904	0.3826	0.0236
704.8	0.29089	0.3826	0.0236
705.2	0.27254	0.3826	0.0236
705.6	0.29753	0.3826	0.0236
706	0.29257	0.37071	0.01267
706.4	0.28027	0.35624	0.00814
706.8	0.30549	0.36542	0.04069
707.2	0.30127	0.36542	0.04069
707.6	0.29644	0.36542	0.04069
708	0.28069	0.36542	0.04878
708.4	0.29277	0.36542	0.04878
708.8	0.2708	0.36281	0.04878
709.2	0.27272	0.36281	0.04878
709.6	0.2803	0.36281	0.04878
710	0.27958	0.36281	0.05269
710.4	0.27818	0.34955	0.05269
710.8	0.26359	0.34955	0.05269
711.2	0.2596	0.34955	0.06191
711.6	0.26233	0.30707	0.06191
712	0.27401	0.31376	0.08128
712.4	0.27749	0.32752	0.08128
712.8	0.2763	0.32752	0.08128
713.2	0.29031	0.32752	0.08128
713.6	0.30124	0.32752	0.08128
714	0.29652	0.32752	0.07475
714.4	0.28705	0.29699	0.05204
714.8	0.2892	0.29206	0.05332
715.2	0.27597	0.33109	0.06077
715.6	0.27631	0.33109	0.06077
716	0.2666	0.33109	0.06077
716.4	0.28617	0.33109	0.06077
716.8	0.27389	0.33109	0.06077
717.2	0.28444	0.31012	0.05987
717.6	0.27764	0.29138	0.05807
718	0.26097	0.29138	0.05063
718.4	0.26571	0.30379	0.05063
718.8	0.26414	0.30379	0.05063
719.2	0.27724	0.31021	0.05976
719.6	0.26866	0.31021	0.05976
720	0.27992	0.31021	0.05976
720.4	0.24252	0.31021	0.05976
720.8	0.26082	0.31021	0.05976
721.2	0.26947	0.30396	0.04955
721.6	0.26701	0.30396	0.04955
722	0.27209	0.31539	0.0299
722.4	0.26229	0.37322	0.04031
722.8	0.2686	0.37322	0.04031
723.2	0.25043	0.38142	0.04031
723.6	0.27581	0.38142	0.04031
724	0.24184	0.38142	0.04031
724.4	0.2556	0.38142	0.05889
724.8	0.26361	0.38142	0.05889
725.2	0.24383	0.37109	0.05889
725.6	0.26148	0.37109	0.05889
726	0.2552	0.37109	0.05889
726.4	0.2339	0.37109	0.0442
726.8	0.24341	0.37109	0.02894
727.2	0.22912	0.31718	0.03179
727.6	0.22451	0.35812	0.03179
728	0.22324	0.35812	0.03778
728.4	0.24344	0.35812	0.03778
728.8	0.21443	0.35812	0.03778
729.2	0.23294	0.35812	0.03778
729.6	0.22641	0.3398	0.03778
730	0.23218	0.33118	0.01419
730.4	0.22797	0.35477	0.01419
730.8	0.21925	0.35477	0.00952
731.2	0.23903	0.3583	0.00952
731.6	0.22249	0.3583	0.00972
732	0.22816	0.37839	0.00972
732.4	0.22675	0.39879	0.02518
732.8	0.24161	0.39879	0.02518
733.2	0.22747	0.39879	0.02518
733.6	0.24247	0.39879	0.02518
734	0.23379	0.39879	0.0661
734.4	0.23154	0.39774	0.0661
734.8	0.22756	0.39774	0.0661
735.2	0.21885	0.39399	0.0661
735.6	0.23278	0.39399	0.0661
736	0.24268	0.39399	0.0441
736.4	0.24246	0.39399	0.0441
736.8	0.22386	0.36865	0.0441
737.2	0.25937	0.36356	0.0441
737.6	0.25239	0.36356	0.04368
738	0.24011	0.35298	0.04368
738.4	0.2509	0.35298	0.04368
738.8	0.26841	0.35146	0.04368
739.2	0.26799	0.35146	0.04257
739.6	0.27319	0.35679	0.04257
740	0.26863	0.35679	0.04257
740.4	0.30075	0.35679	0.04257
740.8	0.26783	0.35679	0.04257
741.2	0.28312	0.35679	0.02281
741.6	0.26158	0.34909	0.02281
742	0.25501	0.31958	0.03052
742.4	0.27669	0.31958	0.03052
742.8	0.27475	0.2973	0.03052
743.2	0.25533	0.2973	0.03052
743.6	0.28132	0.2973	0.03052
744	0.25431	0.2973	0.02308
744.4	0.27334	0.29242	0.02308
744.8	0.27743	0.29242	0.02308
745.2	0.25988	0.279	0.02308
745.6	0.28903	0.29534	0.02984
746	0.30542	0.30058	0.02984
746.4	0.27124	0.30058	0.02984
746.8	0.25546	0.3272	0.02984
747.2	0.2612	0.3272	0.02984
747.6	0.276	0.3272	0.02387
748	0.27021	0.3272	0.02387
748.4	0.28047	0.3272	0.02387
748.8	0.25601	0.35911	0.01434
749.2	0.28527	0.35911	0.0099
749.6	0.28552	0.35911	0.00676
750	0.27597	0.35911	0.04992
750.4	0.26871	0.35911	0.04992
750.8	0.27133	0.32482	0.04992
751.2	0.26482	0.32482	0.04992
751.6	0.273	0.32482	0.04992
752	0.26967	0.32482	0.02813
752.4	0.2637	0.31892	0.05647
752.8	0.25514	0.31892	0.05647
753.2	0.24694	0.31892	0.05647
753.6	0.25801	0.31892	0.05647
754	0.2508	0.31892	0.05647
754.4	0.26282	0.3306	0.03455
754.8	0.25694	0.3306	0.03455
755.2	0.23574	0.3306	0.03455
755.6	0.27228	0.3306	0.03899
756	0.23225	0.3306	0.03899
756.4	0.24269	0.29593	0.03899
756.8	0.25002	0.34013	0.03899
757.2	0.2298	0.34013	0.03899
757.6	0.2498	0.34013	0.01526
758	0.23394	0.34013	0.01526
758.4	0.23019	0.34837	0.01242
758.8	0.24798	0.34837	0.01242
759.2	0.25959	0.34837	0.01605
759.6	0.2488	0.34837	0.01605
760	0.26858	0.34837	0.01605
760.4	0.26174	0.34058	0.01605
760.8	0.23732	0.34872	0.01605
761.2	0.26313	0.34872	0.01478
761.6	0.2551	0.36162	0.01478
762	0.22718	0.36162	0.0156
762.4	0.23945	0.36162	0.0156
762.8	0.23554	0.36162	0.02515
763.2	0.23144	0.36162	0.02515
763.6	0.22856	0.37086	0.02515
764	0.23599	0.37086	0.02515
764.4	0.22248	0.37086	0.02515
764.8	0.24352	0.37086	0.00731
765.2	0.22522	0.37086	0.00731
765.6	0.24711	0.3645	0.00731
766	0.23924	0.3645	0.00731
766.4	0.22928	0.34665	-0.02537
766.8	0.22667	0.34665	-0.02537
767.2	0.2371	0.34665	-0.02165
767.6	0.22399	0.35612	0.01151
768	0.23133	0.39143	0.01151
768.4	0.21947	0.39946	0.01151
768.8	0.23001	0.39946	0.01921
769.2	0.23838	0.40489	0.01921
769.6	0.24992	0.40489	0.02643
770	0.23893	0.40489	0.02643
770.4	0.24865	0.40489	0.02643
770.8	0.23761	0.40489	0.02643
771.2	0.25964	0.39792	0.02643
771.6	0.23503	0.38224	0.01932
772	0.23245	0.38224	0.03293
772.4	0.24967	0.37489	0.03293
772.8	0.2467	0.37489	0.03293
773.2	0.24839	0.37725	0.03293
773.6	0.25038	0.37725	0.03293
774	0.24603	0.37725	0.0317
774.4	0.26549	0.39639	0.0317
774.8	0.27452	0.39639	0.0317
775.2	0.25989	0.39639	0.02865
775.6	0.26123	0.39639	0.02865
776	0.27927	0.39639	0.02865
776.4	0.26425	0.38295	0.01505
776.8	0.26703	0.37017	0.01124
777.2	0.24954	0.36171	0.01124
777.6	0.25639	0.36171	0.02437
778	0.26611	0.35466	0.02437
778.4	0.25257	0.35466	0.02437
778.8	0.25304	0.35466	0.02437
779.2	0.25992	0.35466	0.02437
779.6	0.26085	0.34832	-0.01327
780	0.24605	0.34832	-0.00989
780.4	0.24593	0.33215	-0.00989
780.8	0.223	0.33215	-0.00654
781.2	0.23359	0.33215	0.01943
781.6	0.22413	0.32902	0.01943
782	0.21334	0.35222	0.01943
782.4	0.23822	0.35222	0.01952
782.8	0.21589	0.36729	0.01952
783.2	0.2132	0.40065	0.01952
783.6	0.23074	0.40065	0.04142
784	0.22032	0.40065	0.04142
784.4	0.21872	0.40065	0.04772
784.8	0.2331	0.40065	0.04772
785.2	0.20673	0.38416	0.04772
785.6	0.20476	0.38357	0.04772
786	0.21193	0.37557	0.04772
786.4	0.21318	0.3813	0.05351
786.8	0.21501	0.3813	0.05351
787.2	0.21365	0.3813	0.05351
787.6	0.2172	0.3813	0.05351
788	0.19563	0.3813	0.05351
788.4	0.2054	0.3516	0.05023
788.8	0.21559	0.3516	0.05023
789.2	0.2169	0.3516	0.05023
789.6	0.2119	0.3516	0.05023
790	0.1972	0.3393	0.02487
790.4	0.20901	0.3393	0.02618
790.8	0.21953	0.33962	0.02618
791.2	0.19376	0.36241	0.04045
791.6	0.19013	0.36241	0.04045
792	0.19942	0.36241	0.04045
792.4	0.21209	0.36241	0.04045
792.8	0.21493	0.36241	0.05686
793.2	0.21873	0.35718	0.05686
793.6	0.22131	0.35718	0.05686
794	0.22766	0.35147	0.05686
794.4	0.20347	0.36377	0.05686
794.8	0.21607	0.36377	0.00664
795.2	0.22048	0.36377	0.00664
795.6	0.2215	0.36377	0.00664
796	0.19707	0.36377	0.00664
796.4	0.22587	0.34108	0.00664
796.8	0.21972	0.34108	0.00783
797.2	0.21768	0.35344	0.03614
797.6	0.22431	0.35344	0.04879
798	0.20083	0.35344	0.04879
798.4	0.22537	0.35522	0.04879
798.8	0.21753	0.359	0.04879
[truncated: 8,002 more rows]

## Sheet: panel j
Fig. 4j
donor	ΦCE ratio	error	η ratio	error	ΦP ratio	error
DIPEA	4	0.7	3.7	0.34	3.3	0.4
DMT	10.6	1.3	8.6	0.5	8.4	0.9
THIQ	5	1.35	3.5	0.3	3.6	0.5
